# Supplementary material for: Proteomic discovery in sickle cell disease: Elevated neurogranin levels in children with sickle cell disease
Source: Proteomics Clin Appl. Author manuscript; Available in PMC 2022 Sep 1. (PMC8666096; doi:10.1002/prca.202100003)
Supplement: Supplemental Table 1 [file NIHMS1757259-supplement-Supplemental_Table_1.xlsx]

## Sheet: Sheet2
Supplemental Table 1. Proteins identified in children with SCD
Accession	IPI	Alternative Accession	Protein Name	Avg SC per Protein	Avg Unique Peptides	Total SC	Log(e)	Patient group
	IPI00793844		132 kDa protein	2.5	2.5	5	-7.1	Both
B5BU24			14-3-3 protein beta/alpha	5	2.5	10	-11.925	Both
P63104			14-3-3 protein zeta/delta	10.7143	3.42857	75	-21.2107	Both
	IPI00219910		22 kDa protein	11.2857	4.14286	79	-8.97	Both
	IPI00647915		24 kDa protein	17.8889	5.11111	161	-15.7985	Both
	IPI00879703		30 kDa protein	2	2	4	-1.325	Both
	IPI00792712		39 kDa protein	15.3333	3.5	92	-9.67889	Both
	IPI00743650		40S ribosomal protein S27a	7	4.5	14	-18.9	Both
	IPI00872759		564 kDa protein	2	2	4	-1.4	Both
B4E2U0			6-phosphogluconate dehydrogenase, decarboxylating	19.75	4.25	79	-13.1534	Both
B2RPJ1			Actin, beta-like 2	26.0435	5.82609	599	-22.1621	Both
Q9NUZ1			Acyl-coenzyme A oxidase-like protein	4	2	8	-2.725	Both
Q01518			Adenylyl cyclase-associated protein 1	6.83333	2.5	41	-12.425	Both
Q86TH5			ADP-ribosylation factor guanine nucleotide-exchange factor 2	5	2	5	-1.64	Both
Q8N433			ADRBK2 protein	3	2	6	-7.5	Both
Q4W5C5			Afamin	207.312	11.8125	3317	-33.1087	Both
Q59F16			Alpha 1 type VII collagen variant	2.33333	2	7	-1.53333	Both
Q86U78			Alpha-1 antiproteinase, antitrypsin	626.5	49.1875	10024	-64.9523	Both
P01009			Alpha-1-antitrypsin	149.2	13.5333	2238	-28.9369	Both
A8K052	IPI00745089	P04217	Alpha-1B-glycoprotein	1030.18	56.2941	17513	-64.9099	Both
Q6LBN5			Alpha-2 macroglobulin receptor	2.5	2	5	-1.56667	Both
P08697	IPI00029863		Alpha-2-antiplasmin	154.529	17.2353	2627	-17.027	Both
Q9BQ22			Alpha-2-macroglobulin	489	32.5333	7335	-80.4396	Both
	IPI00013769		Alpha-enolase	3.5	2	7	-4.875	Both
P37840			Alpha-synuclein	4	2.33333	12	-9.70833	Both
Q5TZZ9			Annexin A1	31.6429	6.85714	443	-21.4373	Both
P12429			Annexin A3	13	5.66667	39	-27.0667	Both
Q6FHB3			Annexin A5	8.66667	3.66667	26	-13.9833	Both
Q9HCE9			Anoctamin-8	4	2	12	-1.65	Both
P46013			Antigen KI-67	2.5	2	5	-2.075	Both
Q9UBW9			Antithrombin III	31.5625	4.0625	505	-55.9344	Both
Q6LEJ8		Q9Y355	APOA1 protein	348.067	22	5221	-36.5603	Both
Q6P163			APOC2 protein	42.3846	6.76923	551	-11.105	Both
P02652			Apolipoprotein A-II	147.545	9	1623	-8.46028	Both
	IPI00847179		apolipoprotein A-IV precursor	308	21.5	6776	-58.1634	Both
B0YIW1			Apolipoprotein A-V variant 3	2	2	4	-4.025	Both
Q9UE53			Apolipoprotein B-100 gene intron Ai and flanking regions	247.083	25.25	2965	-38.0345	Both
P02656			Apolipoprotein C-III	18.75	2.625	150	-8.14912	Both
C0JYY5			Apolipoprotein E	46.5	8	372	-16.1444	Both
Q8NFD5			AT-rich interactive domain-containing protein 1B	7.5	5.4	75	-2.03461	Both
O75882			Attractin	2.33333	2	7	-7.5	Both
P02749			Beta-2-glycoprotein 1	251.062	9.5625	4017	-8.66515	Both
P61769			Beta-2-microglobulin	13.4286	2.28571	94	-7.89	Both
P43251			Biotinidase	7.5	3	45	-9.12528	Both
Q9Y346			BJ-HCC-26 tumor antigen	3	2	6	-1.325	Both
P80723			Brain acid soluble protein 1	13.75	3.58333	165	-11.8521	Both
Q9UBW5			Bridging integrator 2	4.75	2	19	-7.3875	Both
Q59G54			Bromodomain adjacent to zinc finger domain, 1A isoform b variant	3.5	3	7	-5.53333	Both
Q95IG1			C2 protein	30	6.9375	480	-59.0317	Both
P20851			C4b-binding protein beta chain	16.6154	3.23077	216	-6.26489	Both
Q05CI3			C7 protein	166.667	15.3333	3500	-31.2033	Both
Q05CV2			C8A protein	26.6875	9.125	427	-9.98352	Both
Q05CV3			C8B protein	27.125	9.875	434	-24.8148	Both
Q96HY3			CALM1 protein	7.8	2.8	39	-8.27333	Both
Q53H37			Calmodulin-like skin protein variant	7	2.75	28	-14.3875	Both
P00915			Carbonic anhydrase 1	50.6	9.66667	759	-19.3013	Both
Q6LD99			Carbonic anhydrase II	15.7143	4.71429	110	-22.6762	Both
Q96IY4			Carboxypeptidase B2	11.4545	5.36364	126	-15.1146	Both
P15169			Carboxypeptidase N catalytic chain	28.75	10	460	-31.6068	Both
P22792			Carboxypeptidase N subunit 2	34.3571	5.57143	481	-7.54902	Both
P16070			CD44 antigen	4.33333	2.66667	13	-11.6833	Both
Q9H5A4			CD44 molecule (Indian blood group)	6.2	2	62	-6.233	Both
Q86TT1	IPI00477090		cDNA clone CS0DD006YL02 of Neuroblastoma	82.6364	5.45455	909	-15.7775	Both
Q96K68			cDNA FLJ14473 fis, clone MAMMA1001080	125.312	7.5	2005	-23.0028	Both
B3KS79			cDNA FLJ35730 fis, clone TESTI2003131	1178.5	42.3125	18856	-73.6173	Both
B3KTA8			cDNA FLJ37971 fis, clone CTONG2009958	40.3333	2.22222	363	-163.096	Both
Q6ZW64			cDNA FLJ41552 fis, clone COLON2004478	10	4.8	50	-24.84	Both
B7Z8Q2			cDNA FLJ55606	298.625	14.125	4778	-8.57626	Both
Q9NQS1			Cell death regulator Aven	6.4	2	32	-1.60754	Both
Q5VT06			Centrosome-associated protein 350	8	2	32	-1.805	Both
P10909			Clusterin	195.625	17.25	3130	-20.5788	Both
Q14019			Coactosin-like protein	5.25	3	21	-11.35	Both
Q96PQ8		IPI00382606	Coagulation factor VII	8	4.25	64	-44.6196	Both
Q5JVE7			Coagulation factor X	6	2.66667	18	-8.78333	Both
P05160			Coagulation factor XIII B chain	7	3.5	14	-19	Both
P23528			Cofilin-1	9.77778	3.11111	88	-16.6556	Both
A6NC98			Coiled-coil domain-containing protein 88B	2.33333	2	7	-1.75556	Both
Q7KZ71			COL1A2 protein	20.1429	6.28571	141	-6.48214	Both
A2NB46			Cold agglutinin FS-2 L-chain	2.5	2	5	-11.1	Both
P02458			Collagen alpha-1(II) chain	4.33333	2.33333	13	-6.78889	Both
P02461			Collagen alpha-1(III) chain	6	3.2	30	-4.92	Both
Q9UMD9			Collagen alpha-1(XVII) chain	3.33333	2.33333	10	-2.44444	Both
Q86Y22			Collagen alpha-1(XXIII) chain	3.33333	2.33333	10	-1.43333	Both
P05997			Collagen alpha-2(V) chain	2	2	6	-1.46667	Both
Q01955			Collagen alpha-3(IV) chain	4.66667	2.66667	28	-1.63444	Both
P53420			Collagen alpha-4(IV) chain	2	2	4	-1.3	Both
P02745			Complement C1q subcomponent subunit A	16	3	112	-4.48097	Both
P02746			Complement C1q subcomponent subunit B	79.875	5.0625	1278	-8.75436	Both
P02747			Complement C1q subcomponent subunit C	78.3333	4.2	1175	-12.6866	Both
Q9NZP8			Complement C1r subcomponent-like protein	17.6667	5.33333	265	-13.9315	Both
P09871			Complement C1s subcomponent	40.9375	8.1875	655	-12.51	Both
P0C0L4			Complement C4-A	524.778	58.381	33061	-232.853	Both
P01031			Complement C5	85.4667	10.5333	1282	-13.3513	Both
Q53HU9			Complement component 1, r subcomponent variant	53.8667	11.3333	808	-25.1606	Both
Q5VVQ8			Complement component 4 binding protein, alpha	267.812	16.875	4285	-19.7713	Both
Q9UGI4			Complement component 9	91.6875	13.75	1467	-18.6356	Both
P13671			Complement component C6	339.188	25.25	5427	-27.3554	Both
P07360			Complement component C8 gamma chain	41	6.5	656	-10.7135	Both
B4E1Z4			Complement factor B	1010.69	66.0625	16171	-82.3376	Both
	IPI00883830		Conserved hypothetical protein	28.6667	4.5	344	-2.10875	Both
P31146			Coronin-1A	4.66667	3	14	-10.2778	Both
Q6NSB2			CP protein	1836.69	69.1875	29387	-154.296	Both
Q6IB90			CSTA protein	6.66667	3.33333	20	-6.7	Both
Q96S94			Cyclin-L2	6	2.33333	36	-1.69317	Both
P01034			Cystatin-C	7.22222	2.77778	65	-9.48333	Both
P49366			Deoxyhypusine synthase	4.66667	2	14	-1.44815	Both
Q53YJ2			Dermcidin	10.4167	2	125	-4.19734	Both
P15924			Desmoplakin	43.2	17.6	216	-85.3	Both
Q96IB4			DIP2B protein	13.6667	5	41	-4.8092	Both
Q9NXL9			DNA replication licensing factor MCM9	2	2	4	-5.5	Both
Q8N4C5		Q3B7W8	DNAJC10 protein	18	2	36	-4.91737	Both
Q8NEX4			Dynein heavy chain	2	2	4	-1.325	Both
Q96JB1			Dynein heavy chain 8, axonemal	2.33333	2.33333	7	-1.28333	Both
Q99499			Dynein-related protein	2.66667	2	8	-1.41111	Both
Q9HAU4	IPI00872816		E3 ubiquitin-protein ligase SMURF2	3	2	6	-2.25	Both
Q5T4S7			E3 ubiquitin-protein ligase UBR4	4.66667	3.66667	14	-1.63278	Both
Q9BT62			Enolase	6	4.4	30	-16.37	Both
Q16610			Extracellular matrix protein 1	13.6667	6.53333	205	-26.9311	Both
Q96EF3			F12 protein	12.5455	3.90909	138	-12.2942	Both
A8MUW5			FAM98B	2.5	2.5	5	-3.73333	Both
Q01469			Fatty acid-binding protein, epidermal	4.33333	2.33333	13	-9.01111	Both
Q96BS4			FBL protein	4.75	2.25	19	-2.61369	Both
O60907			F-box-like/WD repeat-containing protein TBL1X	16.6667	2	50	-2.08167	Both
Q8TBJ5			Fez family zinc finger protein 2	2.5	2	5	-4.05	Both
P02671			Fibrinogen alpha chain	349.75	33.125	5596	-27.7562	Both
Q32Q65			Fibrinogen beta chain	121.125	15.375	1938	-20.2778	Both
P02679			Fibrinogen gamma chain	133.125	14.625	2130	-22.3122	Both
P02751	IPI00873210		Fibronectin 1	213.533	21	3203	-32.5235	Both
Q5D862			Filaggrin-2	12.5556	5	113	-17.0665	Both
Q8TES4			FLJ00119 protein	16.5	5.5	99	-15.1167	Both
Q8NF20			FLJ00382 protein	13.5	2.33333	81	-6.83654	Both
Q8NF17			FLJ00385 protein	17.125	2.75	137	-24.9279	Both
Q9NZ56	IPI00742944		FMN2	4	3.5	8	-6.55	Both
Q9H461			Frizzled-8	7.66667	2.33333	23	-1.33	Both
P04075			Fructose-bisphosphate aldolase A	12.7778	4	115	-12.2056	Both
Q13344			Fus-like protein	3.75	3	15	-4.54167	Both
Q86UU5			Gametogenetin	2	2	4	-2.55	Both
Q59H94			Gamma filamin variant	3	2.5	6	-1.26667	Both
Q5T0I2			Gelsolin (Amyloidosis, Finnish type)	356.118	28.8824	6054	-41.059	Both
Q9UE54			Gene for antithrombin-III (aa 262-353)	953	38.125	15248	-82.2859	Both
P14136			Glial fibrillary acidic protein	2	2	4	-6.325	Both
P06744		B4DVJ0	Glucose-6-phosphate isomerase	9.5	4.25	76	-20.0646	Both
P78417			Glutathione S-transferase omega-1	5.33333	2.66667	16	-14.75	Both
Q2TSD0			Glyceraldehyde 3-phosphate dehydrogenase	7.16667	3	43	-9.83333	Both
Q6NXQ3			GPX3 protein	15.625	4.625	125	-9.06042	Both
P55042			GTP-binding protein RAD	31.3333	2.33333	94	-2.07234	Both
Q5J876			GUGU beta form	62	5.54545	682	-7.35723	Both
Q6IBK9			HCLS1 protein	8.5	3.5	17	-2.96667	Both
P04792			Heat shock protein beta-1	2.5	2	5	-7.6	Both
Q6LAM1			Heavy chain of factor I	107.25	11.6875	1716	-16.5677	Both
Q9BX83			Hemoglobin alpha 1 globin chain	537.938	26.3125	8607	-25.8984	Both
Q9UNL6	IPI00744503		Hemoglobin gamma-G	39.875	7.75	319	-45.9109	Both
P02042			Hemoglobin subunit delta	295.069	13.4138	8557	-41.9481	Both
Q04756			Hepatocyte growth factor activator	18.4667	6.13333	277	-23.8244	Both
P55317			Hepatocyte nuclear factor 3-alpha	3.16667	2.16667	19	-1.35806	Both
P38159			Heterogeneous nuclear ribonucleoprotein G	7	3.5	14	-17.375	Both
Q14006			HF protein	497.125	39.4375	7954	-30.7395	Both
Q6NSG7			High-mobility group nucleosome binding domain 1	3	2	6	-10.25	Both
P16403			Histone H1.2	14.875	5	119	-11.2792	Both
P16402			Histone H1.3	6.25	3.75	25	-8.21667	Both
P16401			Histone H1.5	12.75	3.5	51	-9.2375	Both
Q6B823			Histone H4	7	3.6	35	-18.5133	Both
Q03828			Homeobox even-skipped homolog protein 2	15	4	60	-2.0825	Both
Q13028			Homeobox protein	2.5	2	5	-1.625	Both
P14651			Homeobox protein Hox-B3	4	2.5	8	-8.05	Both
Q5DT20			Hornerin	14.6	5.4	146	-7.52567	Both
Q9BS19			HPX protein	150.867	13.1333	2263	-16.3881	Both
A2IPI5			HRV Fab 026-VL	53.25	3.25	213	-14.8754	Both
Q14520			Hyaluronan-binding protein 2	9.66667	3.66667	29	-9.10278	Both
	IPI00748297		Hypothetical short protein	5.25	2	21	-1.92833	Both
Q6FHE2			ICAM2 protein	13.1667	2.33333	79	-9.40972	Both
	IPI00784822		Ig gamma-1 chain C region	2	2	4	-39	Both
P01742			Ig heavy chain V-I region EU	76.0769	2.53846	989	-3.47253	Both
P06326			Ig heavy chain V-I region Mot	6	2.5	12	-9.35	Both
P01766	IPI00382480		Ig heavy chain V-III region BRO	56.8333	2.16667	341	-4.90835	Both
P01602	IPI00478600		Ig kappa chain V-I region HK102	12.8	4.6	64	-22.878	Both
P01610			Ig kappa chain V-I region WEA	58	2.14286	406	-5.16846	Both
P04206			Ig kappa chain V-III region GOL	29.7143	2.57143	208	-11.4073	Both
P01625			Ig kappa chain V-IV region Len	70	3.66667	210	-6.88663	Both
P04208			Ig lambda chain V-I region WAH	8.66667	2	26	-4.73535	Both
P04220			Ig mu heavy chain disease protein	21.0909	4.45455	232	-16.8006	Both
P01876	IPI00061977, IPI00166866, IPI00719233, IPI00744561		IGHA1	81.7143	6.21429	1144	-15.9579	Both
C9J8G9	IPI00829944	A6NNZ4	IGHG1	100.231	9.42308	2606	-55.9825	Both
	IPI00550640		IGHG4 protein	28.5	4.66667	171	-50.9912	Both
C9IZI6	IPI00761159		IGHM protein	30.6667	6.16667	184	-62.9761	Both
Q6P5S8			IGK@ protein	168.35	5.3	3367	-34.3914	Both
P01834	IPI00761125, IPI00784070, IPI00827488		IGKC protein	15.5	3.5	31	-25.3	Both
Q6IN99	IPI00885076, IPI00555945, IPI00745660, IPI00829626	Q5FWF9, Q6GMX4, Q6NS95, Q6PIQ7, Q567P1, Q6PIK1, Q8N5F4	IGL@ protein	67.1818	5.09091	739	-23.2271	Both
Q6GMW3			IGL@ protein	18.2	4.8	91	-18.98	Both
B9A064	IPI00893178		IGLL5	282.056	6.66667	5077	-16.5246	Both
Q0ZCH9		Q0ZCI0	Immunglobulin heavy chain variable region	5	2	5	-9	Both
Q0KKI6	IPI00430808		Immunoblobulin light chain	26.375	4.75	211	-30.0479	Both
O14654			Insulin receptor substrate 4	4.33333	3	13	-3.66667	Both
P17936			Insulin-like growth factor-binding protein 3	11	3.58333	132	-9.5738	Both
P35858			Insulin-like growth factor-binding protein complex acid labile chain	27.5	8.42857	385	-23.9381	Both
Q96T92			Insulinoma-associated protein 2	2	2	4	-4.25	Both
Q68E01			Integrator complex subunit 3	3.5	2.5	7	-1.275	Both
	IPI00896413		inter-alpha (globulin) inhibitor H4 isoform 2 precursor	123.091	40.5455	1354	-211.452	Both
P78492			Inter-alpha-trypsin inhibitor	74.625	6.125	1194	-6.10594	Both
P19827			Inter-alpha-trypsin inhibitor heavy chain H1	646.125	37.4375	10338	-76.9569	Both
P19823			Inter-alpha-trypsin inhibitor heavy chain H2	633.438	45.375	10135	-64.125	Both
Q06033			Inter-alpha-trypsin inhibitor heavy chain H3	31	11.75	372	-30.511	Both
Q14624	IPI00294193	Q14624	Inter-alpha-trypsin inhibitor heavy chain H4	504.812	52.3125	8077	-76.1445	Both
Q9NPH3			Interleukin-1 receptor accessory protein	6	3	18	-14.0833	Both
Q4W5C3			Kallikrein B, plasma (Fletcher factor) 1, isoform CRA_b	13.4167	4.58333	161	-13.724	Both
P29622			Kallistatin	18.6667	6.5	224	-17.6792	Both
Q16195			Keratin	66.8	16.3	668	-70.9712	Both
P13645	IPI00884222		Keratin, type I cytoskeletal 10	449.688	47.0625	7195	-58.1825	Both
P13646			Keratin, type I cytoskeletal 13	8.16667	4.5	49	-14.4577	Both
P02533			Keratin, type I cytoskeletal 14	34.0833	10.25	409	-50.1493	Both
P35527			Keratin, type I cytoskeletal 9	215.688	36.1875	3451	-36.4098	Both
Q9NSB2			Keratin, type II cuticular Hb4	10	6	30	-51.6667	Both
P04264			Keratin, type II cytoskeletal 1	495.25	56.9375	7924	-57.8917	Both
P35908		Q01546	Keratin, type II cytoskeletal 2 epidermal	317	43.5	5072	-51.5222	Both
			Keratin, type II cytoskeletal 2 oral	4.2	3.4	21	-23.9117	Both
P13647			Keratin, type II cytoskeletal 5	40.2667	14.1333	604	-47.0033	Both
P04259			Keratin, type II cytoskeletal 6B	41.5263	12.5263	789	-83.0347	Both
Q14CN4			Keratin, type II cytoskeletal 72	5.5	2	11	-14.1875	Both
O95678			Keratin, type II cytoskeletal 75	5.33333	4.44444	48	-21.8171	Both
Q5XKE5			Keratin, type II cytoskeletal 79	3	2.66667	9	-15.9278	Both
O60333			Kinesin-like protein KIF1B	3	2.5	6	-2.45	Both
P01042			Kininogen-1	423.316	15.1579	8043	-40.1498	Both
Q147W7			KRT1B protein	11	6.92857	154	-14.4306	Both
P48634			Large proline-rich protein BAT2	3.25	3.25	13	-2.5125	Both
Q9Y5N3			Lecithin-cholesterol acyltransferase	11.75	4.25	47	-16.9875	Both
Q68CK4			Leucine-rich alpha-2-glycoprotein	88.875	9.875	1422	-25.0843	Both
P30740			Leukocyte elastase inhibitor	4	3	8	-18.7	Both
Q8N6C8			Leukocyte immunoglobulin-like receptor subfamily A member 3	5.4	2.8	27	-12.92	Both
Q6IB87			LGALS7 protein	7.6	2.8	38	-16.5767	Both
P00338		Q5U077	L-lactate dehydrogenase	6.5	3.5	39	-16.4208	Both
	IPI00784969		LOC100126583 Putative uncharacterized protein	7.33333	2.66667	22	-15.9625	Both
P08637			Low affinity immunoglobulin gamma Fc region receptor III-A	3.33333	2.33333	10	-5.13333	Both
Q59GX5			L-plastin variant	35.8	10.4	537	-21.1932	Both
Q9UJ43			L-selectin	15	2.8	150	-5.1463	Both
Q53FV4			Lumican variant	229.812	11.4375	3677	-24.3609	Both
B4DUA0			Lymphocyte cytosolic protein 1 (L-plastin)	2.5	2	5	-5.6	Both
Q9H3R0			Lysine-specific demethylase 4C	2.5	2	5	-1.46667	Both
A2AEA1			Major histocompatibility complex, class I, B	2.5	2	5	-4.51667	Both
Q9HCS8			Mannan-binding protein	17.8182	4.72727	196	-13.7675	Both
Q5TCQ9			Membrane-associated guanylate kinase, WW and PDZ domain-containing protein 3	2.5	2.33333	15	-1.38889	Both
P10636			Microtubule-associated protein tau	2	2	4	-1.25	Both
P08571			Monocyte differentiation antigen CD14	49.625	6.6875	794	-19.4669	Both
Q6PJT4			MSN protein	9.42857	4.71429	66	-18.0695	Both
Q8WXI7			Mucin-16	5.25	3.5	21	-2.00833	Both
Q7Z7M0			Multiple epidermal growth factor-like domains 8	5.33333	4.33333	48	-2.94028	Both
Q9UNW1			Multiple inositol polyphosphate phosphatase 1	16.9286	2.57143	237	-8.01476	Both
Q53SD2			MYL1	3	2	6	-2.78333	Both
Q9UL88		Q9UL91, Q9UL72, Q9UL89	Myosin-reactive immunoglobulin heavy chain variable region	38	2.2	190	-11.2726	Both
Q9UL85			Myosin-reactive immunoglobulin kappa chain variable region	24.4	2.2	122	-7.45381	Both
Q96PD5			N-acetylmuramoyl-L-alanine amidase	238.5	30.125	3816	-25.4705	Both
Q5T321			Neurobeachin	2	2	4	-1.7	Both
P12036	IPI00021751		Neurofilament heavy polypeptide	2	2	6	-1.46667	Both
Q9P2E3			NFX1-type zinc finger-containing protein 1	2.33333	2	14	-1.71111	Both
Q59EW6			N-methyl-D-aspartate receptor subunit 2A variant	4.33333	2.33333	13	-4.02889	Both
P67809			Nuclease-sensitive element-binding protein 1	6.5	2.5	13	-8.425	Both
Q14978			Nucleolar phosphoprotein p130	2.5	2	5	-2.95	Both
Q7KYM9			ORF protein	2.33333	2.33333	7	-1.41667	Both
Q6IB74			ORM2 protein	21.6667	3.44444	195	-5.96054	Both
Q96P91			Paraoxonase 1	64.875	8.5625	1038	-12.9908	Both
O15018			PDZ domain-containing protein 2	3.25	3.25	13	-4.275	Both
Q71V99			Peptidyl-prolyl cis-trans isomerase	7.5	2.5	15	-7.3	Both
P32119			Peroxiredoxin-2	61.6	6.2	924	-15.7338	Both
P30041			Peroxiredoxin-6	8.66667	3	26	-8.51667	Both
P30086			Phosphatidylethanolamine-binding protein 1	6	3	12	-18.2	Both
P00558			Phosphoglycerate kinase 1	5.57143	3.14286	39	-10.4024	Both
Q7KZ86			Plakoglobin	10.6667	7.33333	32	-42.7333	Both
P05154			Plasma serine protease inhibitor	6.66667	3.5	40	-12.4083	Both
P02775			Platelet basic protein	126.688	4.1875	2027	-8.35958	Both
P40197			Platelet glycoprotein V	2.66667	2	8	-3.73333	Both
P08567			Pleckstrin	10.3333	3.66667	31	-11.3833	Both
Q9UMI2			PLG protein	169	23.3125	2704	-14.143	Both
Q86U42			Polyadenylate-binding protein 2	2.25	2	9	-1.27083	Both
Q59EY6			Polycystin 1 isoform 2 variant	2	2	4	-1.3	Both
Q6S8J3			POTE ankyrin domain family member E	3	3	6	-13.2875	Both
Q58F28			PPP1R10 protein	7.85714	2.85714	55	-2.21417	Both
A2NV54			Precursor (AA -19 to 108)	32.375	5.375	259	-27.1752	Both
P20742			Pregnancy zone protein	3	3	9	-13.9667	Both
O94913			Pre-mRNA cleavage complex 2 protein Pcf11	3	2	6	-2.25	Both
Q9P173			PRO2275	9.8	2.8	49	-8.285	Both
Q8IZF6			Probable G-protein coupled receptor 112	2.5	2	5	-1.49167	Both
Q03838			Profilaggrin	10.1667	8.16667	61	-16.8167	Both
Q53Y44			Profilin	32.5	5	260	-12.8318	Both
Q2TU83			Proliferation-inducing protein 35	90	15.8125	1440	-34.314	Both
IPI00855833			proline rich 12	3	3	6	-1.25	Both
P27918			Properdin	7	2	14	-3.95	Both
P41222			Prostaglandin-H2 D-isomerase	4.85714	2.57143	34	-9.8119	Both
P55198			Protein AF-17	2	2	6	-3.31667	Both
Q99497			Protein DJ-1	7.33333	3.16667	44	-8.97667	Both
Q9NSD0			Protein S	9.71429	4.42857	68	-14.8476	Both
P31949			Protein S100-A11	30.1667	3	181	-7.66327	Both
P06703			Protein S100-A6	7.5	2.5	15	-2.39	Both
P31151			Protein S100-A7	8.25	2.75	33	-15.1667	Both
P05109			Protein S100-A8	28.8667	3.53333	433	-6.76067	Both
P06702			Protein S100-A9	72.8	6.73333	1092	-15.8465	Both
Q8TF72			Protein Shroom3	61	5.54545	671	-3.35635	Both
Q8IVW8			Protein spinster homolog 2	5	2.66667	15	-1.47667	Both
Q9UK55			Protein Z-dependent protease inhibitor	15	4.5	150	-13.2295	Both
Q92954			Proteoglycan 4	20.4	7.66667	306	-22.4183	Both
P00734			Prothrombin	33.625	7.4375	538	-21.4684	Both
Q15202			Prothymosin alpha	13.8	4.3	138	-20.9283	Both
Q08174			Protocadherin-1	2	2	4	-1.5	Both
A0A5E4			Putative uncharacterized protein	17	3.25	68	-23.8435	Both
Q86Z22			Putative uncharacterized protein	16.6667	2.33333	200	-7.18058	Both
Q8TCD0			Putative uncharacterized protein	13.75	3.75	55	-30.2	Both
Q96F87			Putative uncharacterized protein	2	2	4	-1.775	Both
Q9NSU9			Putative uncharacterized protein DKFZp434G0719	3.5	2.75	14	-7.0875	Both
Q6MZU6			Putative uncharacterized protein DKFZp686C15213	91.1667	4.66667	547	-36.8883	Both
Q6MZQ6			Putative uncharacterized protein DKFZp686G11190	14.5333	5.13333	218	-46.0157	Both
Q7Z2W5			Putative uncharacterized protein DKFZp686G1646	5.09091	2.72727	56	-2.6153	Both
Q6N090			Putative uncharacterized protein DKFZp686G21220	18.6667	7.33333	56	-32.1778	Both
Q6N097			Putative uncharacterized protein DKFZp686H20196	22.8	9.6	114	-64.47	Both
Q6N096	IPI00472610		Putative uncharacterized protein DKFZp686I15196	486.375	20.5	7782	-57.5996	Both
Q6N030			Putative uncharacterized protein DKFZp686I15212	8	2.25	32	-35.9682	Both
Q6N095			Putative uncharacterized protein DKFZp686K03196	9	3.2	45	-60.0678	Both
Q6N092			Putative uncharacterized protein DKFZp686K18196	6	3	18	-31.6667	Both
Q7Z351			Putative uncharacterized protein DKFZp686N02209	63	9.16667	756	-44.1072	Both
Q6N094			Putative uncharacterized protein DKFZp686O01196	10.3333	5.33333	31	-41.25	Both
Q6MZM7			Putative uncharacterized protein DKFZp686O12165	23.5	8.5	47	-58.2833	Both
Q7Z307			Putative uncharacterized protein DKFZp686P0948	5.66667	5.33333	51	-2.6838	Both
Q14666			Radiated keratinocyte mRNA 266 (keratin-related protein)	33.3333	10	200	-78.1667	Both
O95267			RAS guanyl-releasing protein 1	2	2	4	-4.475	Both
Q15404			Ras suppressor protein 1	8.33333	2.66667	25	-10.1611	Both
P60602			Reactive oxygen species modulator 1	3.5	2	7	-1.32083	Both
P02753			Retinol-binding protein 4	70.1	5.7	701	-5.51905	Both
A0N5G1			Rheumatoid factor C6 light chain	44	2.25	176	-9.28567	Both
A0N5G5			Rheumatoid factor D5 light chain	69	2.5	552	-7.19262	Both
Q6IBM5			Rho GDP dissociation inhibitor (GDI) alpha	3.5	2	7	-11.4	Both
P52566			Rho GDP-dissociation inhibitor 2	14.3333	4	172	-9.00653	Both
Q9UKM9			RNA-binding protein Raly	8	2	32	-5.16667	Both
Q49A90			RPS27A protein	4.5	2.5	9	-13.2	Both
A6NHQ2			rRNA/tRNA 2'-O-methyltransferase fibrillarin-like protein 1	5.5	4	11	-6.9125	Both
Q9UQ35			Serine/arginine repetitive matrix protein 2	2.5	2.5	5	-3.525	Both
Q96Q15	IPI00556369		Serine/threonine-protein kinase SMG1	2.5	2.5	5	-2.15	Both
Q9H273			Serologically defined breast cancer antigen NY-BR-87	2.33333	2	7	-1.36667	Both
P02787			Serotransferrin	29.5	8.64286	413	-30.0321	Both
Q8IVC0			Serpin peptidase inhibitor, clade D (Heparin cofactor), member 1	166	16.3125	2656	-25.213	Both
B4E1F0			Serpin peptidase inhibitor, clade G (C1 inhibitor), member 1	524.556	36.1111	9442	-54.058	Both
Q56G89			Serum albumin	532	24.4615	13832	-79.7332	Both
P35542			Serum amyloid A-4 protein	16.125	2.75	129	-5.79688	Both
P02743			Serum amyloid P-component	31.6667	6.6	475	-17.4128	Both
P04278			Sex hormone-binding globulin	36.2	6.86667	543	-20.4554	Both
O75368			SH3 domain-binding glutamic acid-rich-like protein	12.2857	4.14286	86	-15.1805	Both
Q9Y566	IPI00794166		SHANK1 SH3 and multiple ankyrin repeat domains 1	21	5.16667	252	-3.8634	Both
O60902			Short stature homeobox protein 2	24.7857	8.64286	347	-2.84792	Both
Q9UHB9			Signal recognition particle 68 kDa protein	7.42857	2.85714	52	-2.23659	Both
Q8TAK2			Similar to catalase	20.4167	9.08333	245	-28.8715	Both
IPI00739237			similar to complement component 3	69.6667	4.4	1045	-102.185	Both
IPI00887739			similar to complement component C3, partial	5272.44	184.062	84359	-348.389	Both
A4D2F7			Similar to Splicing factor, arginine/serine-rich, 46kD	4	3	8	-8.55	Both
Q65ZC8			Single-chain Fv	14.3077	5.07692	186	-6.47758	Both
Q8WY24			SNC66 protein	28.25	3.5	113	-11.2017	Both
Q15465			Sonic hedgehog protein	109.143	3	764	-3.10639	Both
Q9H254			Spectrin beta chain, brain 3	2.5	2.5	5	-1.33333	Both
Q07955			Splicing factor, arginine/serine-rich 1	6	2	12	-2.38333	Both
P23246			Splicing factor, proline- and glutamine-rich	17.5	2.5	35	-2	Both
P16949			Stathmin	4.5	2	18	-9.825	Both
Q15772			Striated muscle preferentially expressed protein kinase	2	2	4	-1.625	Both
O00391			Sulfhydryl oxidase 1	23.8462	6.76923	310	-31.8795	Both
P00441			Superoxide dismutase [Cu-Zn]	15.5556	2.55556	140	-7.65302	Both
Q9Y490			Talin-1	12.375	5.875	99	-12.1788	Both
Q7Z7G0			Target of Nesh-SH3	3	2.5	6	-14.3	Both
Q9Y2I9			TBC1 domain family member 30	4	2	8	-2.075	Both
A0JLU0			TCOF1 protein	2.5	2.5	5	-4.55	Both
P22105			Tenascin-X	4.33333	2.33333	26	-3.78667	Both
Q9P273			Teneurin-3	38.7	3.8	387	-1.95284	Both
P05452			Tetranectin	37.913	3.30435	872	-10.5905	Both
P10599			Thioredoxin	37.3333	2.55556	336	-4.76558	Both
P05543			Thyroxine-binding globulin	47.25	10.4375	756	-18.9507	Both
Q8WZ42			Titin	6.13333	4.66667	92	-2.79828	Both
Q6NT89			TMF-regulated nuclear protein 1	5.5	2.75	22	-2.24833	Both
Q0P5N8			TMSB4X protein	17.6667	7	53	-30.5333	Both
P37837			Transaldolase	8.22222	3.44444	74	-9.66111	Both
Q53EM5			Transketolase variant	8	2.83333	48	-10.6194	Both
P02766			Transthyretin	659.125	22.25	10546	-44.1847	Both
P67936			Tropomyosin alpha-4 chain	5	2.66667	15	-13.2333	Both
Q9UMA6			Type I collagen alpha 1 chain	31	9.5	186	-12.7028	Both
Q6ZU65			Ubinuclein-2	2.5	2.5	5	-6.5	Both
Q9Y5T5			Ubiquitin carboxyl-terminal hydrolase 16	3	2	6	-1.2375	Both
P62979			Ubiquitin-40S ribosomal protein S27a	25.2857	3.21429	354	-9.15611	Both
	IPI00442185		Uncharacterized protein	59.25	2	237	-3.90819	Both
A8K5V8			Uncharacterized protein	2.5	2	5	-1.09167	Both
Q8N274			Uncharacterized protein	2.5	2.25	10	-3.1	Both
B4E1F3			Uncharacterized protein	10.2	3.6	51	-20.19	Both
Q5RHP9			Uncharacterized protein C1orf173	18	2	36	-2.56111	Both
Q5TF21			Uncharacterized protein C6orf174	2	2	4	-1.225	Both
Q9ULL0			Uncharacterized protein KIAA1210	2.5	2.5	5	-1.425	Both
Q5NV90			V2-17 protein	19.5	4.5	78	-25.9	Both
Q5NV61			V5-1 protein	36.1429	4.64286	506	-21.1544	Both
Q59FK4			V-abl Abelson murine leukemia viral oncogene homolog 1 isoform b variant	3	2	9	-4.275	Both
Q86WP2			Vasculin	12	2.33333	36	-2.00139	Both
P50552			Vasodilator-stimulated phosphoprotein	11.375	3.125	91	-6.28854	Both
Q6EMK4			Vasorin	10.4545	4.72727	115	-16.4782	Both
P08670			Vimentin	9.77778	3.44444	88	-6.06926	Both
P18206			Vinculin	27.1	7.6	271	-15.6044	Both
P02774			Vitamin D-binding protein	572.37	21.7407	15454	-52.4332	Both
P22891			Vitamin K-dependent protein Z	3.5	2	7	-9.15	Both
P04004			Vitronectin	69.9286	9	979	-10.6407	Both
C9JL90	IPI00164578		WAS/WASL interacting protein family, member 1	2	2	6	-1.51667	Both
A4UGR9			Xin actin-binding repeat-containing protein 2	3	2.5	6	-5.775	Both
Q86Y38			Xylosyltransferase 1	3.66667	2.33333	11	-3.45	Both
Q9H171			Z-DNA-binding protein 1	2	2	4	-4	Both
Q9H2Y7			Zinc finger protein 106 homolog	3.83333	3.5	23	-3.21944	Both
Q96F45			Zinc finger protein 503	2.8	2	14	-1.48	Both
Q15942	IPI00020513		Zyxin	14.4	5.3	144	-8.2835	Both
	IPI00419424			230	4.875	3680	-25.8177	Both
	IPI00430820			124.8	4.4	624	-29.9548	Both
	IPI00440577			10.625	2.75	85	-29.2209	Both
	IPI00448938			10.2857	4.85714	72	-42.3936	Both
	IPI00790639			3	2	6	-1.3	Both
	IPI00872658			2	2	4	-2.025	Both
	IPI00874030			4.2	2.4	21	-10.8	Both
	IPI00914970			7.25	4.25	29	-37.225	Both
	IPI00641911		10 kDa protein	2	2	2	-1.5	non-SCI
	IPI00173589		17 kDa protein	6	4	12	-4.28333	non-SCI
	IPI00220249		173 kDa protein	5	4.5	10	-2.45	non-SCI
	IPI00790339		22 kDa protein	4.8	2.6	24	-10.99	non-SCI
	IPI00022937		252 kDa protein	2	2	2	-1.85	non-SCI
Q13442			28 kDa heat- and acid-stable phosphoprotein	2	2	2	-1.3	non-SCI
	IPI00879202		33 kDa protein	2	2	2	-1.1	non-SCI
	IPI00647917		56 kDa protein	2	2	2	-4.7	non-SCI
	IPI00879022		70 kDa protein	2	2	2	-5.1	non-SCI
B7ZLC4			AAK1 protein	2	2	2	-2.3	non-SCI
Q7L211			Abhydrolase domain-containing protein 13	5.5	2	11	-4.425	non-SCI
B1B0D4			ADAMTS-like 2	3	2	3	-1.26667	non-SCI
Q08462			Adenylate cyclase type 2	3.5	2	7	-4.65	non-SCI
P24588			A-kinase anchor protein 5	2	2	2	-8.6	non-SCI
P02763			Alpha-1-acid glycoprotein 1	89.2	7	446	-21.0263	non-SCI
Q6ZW76			Ankyrin repeat and SAM domain-containing protein 3	5	2	5	-2.72	non-SCI
P0C6C1			Ankyrin repeat domain-containing protein 34C	2	2	2	-1.6	non-SCI
Q53LP3			Ankyrin repeat domain-containing protein 57	2	2	2	-1.5	non-SCI
Q9NQ90			Anoctamin-2	2	2	2	-2	non-SCI
Q7Z607			Antigen MLAA41	2	2	2	-7.2	non-SCI
Q5EFE5			Anti-RhD monoclonal T125 gamma1 heavy chain	2	2	2	-49.5	non-SCI
Q5EFE6			Anti-RhD monoclonal T125 kappa light chain	7	4	7	-20.4	non-SCI
Q29RW7			APOL1 protein	6	2.5	12	-4.05	non-SCI
Q9UKJ7			Apolipoprotein(A)	5	3	5	-1.53333	non-SCI
Q6P1M8			ASXL1 protein	3	2	3	-4.35	non-SCI
Q7Z591			AT-hook-containing transcription factor	2	2	2	-3.5	non-SCI
Q6P7P1			ATM protein	2	2	2	-1.8	non-SCI
Q8N8A6			ATP-dependent RNA helicase DDX51	2	2	2	-1.5	non-SCI
Q86V38			Atrophin 1	6	3	6	-3.6	non-SCI
Q9H165			B-cell lymphoma/leukemia 11A	2	2	2	-3.6	non-SCI
P51572			B-cell receptor-associated protein 31	3	2	3	-7.7	non-SCI
E9PAW3	IPI00895857		BCL2 binding component 3 isoform 1	2	2	2	-1.45	non-SCI
Q96KN2			Beta-Ala-His dipeptidase	7.25	4	29	-25.075	non-SCI
Q8NCI6			Beta-galactosidase-1-like protein 3	2	2	2	-1.25	non-SCI
Q3B7X0			BLM protein	2	2	2	-8.4	non-SCI
Q13876			Bone-derived growth factor	3	2	3	-11.3	non-SCI
O60241			Brain-specific angiogenesis inhibitor 2	2	2	2	-1.45	non-SCI
Q59FY5			Brefeldin A-inhibited guanine nucleotide-exchange protein 1 variant	3	2	3	-7.3	non-SCI
Q5TH69			Brefeldin A-inhibited guanine nucleotide-exchange protein 3	2	2	2	-2.4	non-SCI
Q9NPI1			Bromodomain-containing protein 7	3	2	3	-4.75	non-SCI
Q8N6J1			BTAF1 protein	3	3	3	-13.7	non-SCI
Q59EA3			Cadherin 5, type 2 preproprotein variant	5.5	3.5	11	-5.925	non-SCI
Q59FG1			Calcium channel, voltage-dependent, alpha 1E subunit variant	2	2	2	-1.2	non-SCI
Q8IWX8			Calcium homeostasis endoplasmic reticulum protein	2	2	2	-8.5	non-SCI
Q05682			Caldesmon	6	3.66667	18	-7.08333	non-SCI
B4E2T8			Calnexin	5	2	5	-4.5	non-SCI
P78358			Cancer/testis antigen 1	3	3	3	-1.23333	non-SCI
Q8WY27			Candidate tumor suppressor protein	2	2	2	-1.7	non-SCI
P31944			Caspase-14	7	4	7	-18.4	non-SCI
P07339			Cathepsin D	4	3	4	-19.6	non-SCI
P25774			Cathepsin S	5	2.33333	15	-2.69	non-SCI
Q96DK0			CDNA FLJ25298 fis	7	3	7	-11.3	non-SCI
Q8N7I6			CDNA FLJ25506 fis, clone CBR05185	4	2	4	-1.8	non-SCI
Q6ZP87			CDNA FLJ26266 fis	3	2	3	-7.6	non-SCI
Q6ZNU1			CDNA FLJ27172 fis, clone SYN01847	2	2	2	-3.3	non-SCI
Q96NB7			cDNA FLJ31132 fis, clone IMR322000953	2	2	2	-1.3	non-SCI
Q6ZVX0			cDNA FLJ41981 fis	2	2	2	-33.1	non-SCI
Q6ZSS2			cDNA FLJ45248 fis	2	2	2	-1.3	non-SCI
B4DMH3			cDNA FLJ50992	3	2	3	-2.1	non-SCI
B4DVB3			cDNA FLJ52207	2	2	2	-1.35	non-SCI
B4DE80			cDNA FLJ52255	3	3	3	-13.4	non-SCI
B4DFV0			cDNA FLJ53729	2	2	2	-3.9	non-SCI
B7Z3A3			cDNA FLJ54686	3	2	3	-1.43333	non-SCI
B4DQK8			cDNA FLJ54750	2	2	2	-1.45	non-SCI
B4DTE1			cDNA FLJ54879	2	2	2	-7.5	non-SCI
B4E1Z1			cDNA FLJ54899	3	2	3	-5.75	non-SCI
B4DYR8			cDNA FLJ56473	3	2	3	-1.53333	non-SCI
B4DEM4			cDNA FLJ56647	2	2	2	-1.15	non-SCI
B4DX19	IPI00914660		cDNA FLJ57644	3	2	3	-8.1	non-SCI
Q9H6M4			cDNA: FLJ22098 fis, clone HEP17040	2	2	2	-1.1	non-SCI
Q9NYV4			Cell division cycle 2-related protein kinase 7	4	2	4	-7.25	non-SCI
Q9NZA1			Chloride intracellular channel protein 5	4	2	4	-4.55	non-SCI
Q8TD26			Chromodomain-helicase-DNA-binding protein 6	2	2	4	-1.625	non-SCI
Q8IVE0			Ciliary rootlet coiled-coil protein-like 2 protein	2	2	2	-1.45	non-SCI
O14578			Citron Rho-interacting kinase	2	2	2	-8.4	non-SCI
Q8NFJ8			Class E basic helix-loop-helix protein 22	2	2	2	-1.55	non-SCI
Q6IBF9			CLDN10 protein	8	2	8	-1.57143	non-SCI
P03951			Coagulation factor XI	3.5	2.5	7	-11.9	non-SCI
P53618			Coatomer subunit beta	7	2	7	-1.58571	non-SCI
Q8IWY9			Codanin-1	2	2	2	-1.3	non-SCI
Q9H0G5			Coiled-coil domain-containing protein 55	2	2	2	-9.5	non-SCI
Q99715			Collagen alpha-1(XII) chain	2	2	2	-1.25	non-SCI
Q14993			Collagen alpha-1(XIX) chain	2	2	2	-1.35	non-SCI
Q07092			Collagen alpha-1(XVI) chain	2	2	2	-1.2	non-SCI
Q14055			Collagen alpha-2(IX) chain	2	2	2	-8.3	non-SCI
P12110			Collagen alpha-2(VI) chain	2	2	2	-1.2	non-SCI
P13942			Collagen alpha-2(XI) chain	2	2	2	-1.6	non-SCI
Q6UXH8			Collagen and calcium-binding EGF domain-containing protein 1	2	2	2	-1.65	non-SCI
Q59GD4			Collagen, type V, alpha 3 preproprotein variant	2	2	2	-1.3	non-SCI
Q9BWP8			Collectin-11	2	2	2	-1.9	non-SCI
P23508			Colorectal mutant cancer protein	3	2	3	-1.3	non-SCI
A6NI80			Complexin-1	8	2.5	16	-2.33333	non-SCI
	IPI00847502		Conserved hypothetical protein	2	2	2	-7.3	non-SCI
P12532			Creatine kinase U-type, mitochondrial	2	2	2	-9.4	non-SCI
Q76LA1			CSTB protein	5.5	2	11	-9.85	non-SCI
Q7LFL8			CXXC-type zinc finger protein 5	2	2	2	-1.4	non-SCI
Q59FP7			Cytosine-specific methyltransferase	2	2	2	-4.8	non-SCI
Q9H2N0			DC29	2	2	2	-1.3	non-SCI
Q66K64			DDB1- and CUL4-associated factor 15	2	2	2	-1.25	non-SCI
Q9UGM3			Deleted in malignant brain tumors 1 protein	2	2	2	-2.45	non-SCI
Q6ZMU0			Delta-aminolevulinic acid dehydratase	6	2	6	-4.6	non-SCI
Q5VZ89			DENN domain-containing protein 4C	2	2	2	-5.4	non-SCI
O75140			DEP domain-containing protein 5	2	2	2	-1.4	non-SCI
Q9HB00	IPI00007425		Desmocollin 1b	5	3	5	-10.4	non-SCI
Q02413			Desmoglein-1	17	9	17	-56.5	non-SCI
Q8N4U2			DHX57 protein	5	4	5	-3.46667	non-SCI
Q86XV3			DIP2C protein	2	2	2	-1.3	non-SCI
Q6T1H9			Doublesex and mab-3 related transcription factor 1 b	2	2	2	-7.7	non-SCI
Q5VZB9			Doublesex- and mab-3-related transcription factor A1	2	2	2	-5	non-SCI
Q53H88			Dynactin 2 variant	5	2	5	-1.475	non-SCI
P22681			E3 ubiquitin-protein ligase CBL	4	2	4	-1.55	non-SCI
Q9ULT8			E3 ubiquitin-protein ligase HECTD1	2	2	2	-1.15	non-SCI
B9EK59			EML5 protein	3	3	3	-9.5	non-SCI
Q96JJ3			Engulfment and cell motility protein 2	2	2	2	-8.8	non-SCI
Q05315			Eosinophil lysophospholipase	2	2	2	-4.55	non-SCI
Q3B7T1			Erythroid differentiation-related factor 1	23	2	23	-2.07059	non-SCI
Q0Z7S8			Fatty acid-binding protein 9	4	2	4	-12.2	non-SCI
Q9NVF7			F-box only protein 28	4	2	4	-1.175	non-SCI
A9Z1Z3			Fer-1-like protein 4	2	2	2	-1	non-SCI
A0AVI2			Fer-1-like protein 5	76	4	76	-8.25172	non-SCI
Q7KZA3			Ferrochelatase	2	2	2	-1.35	non-SCI
P23142			Fibulin-1	4	3	4	-4.2	non-SCI
O75369			Filamin-B	5	2	10	-3.975	non-SCI
Q9UKJ3			G patch domain-containing protein 8	2	2	2	-1.6	non-SCI
Q7Z2K8			G protein-regulated inducer of neurite outgrowth 1	2.5	2	5	-1.63333	non-SCI
Q08380			Galectin-3-binding protein	3	2	3	-10.7	non-SCI
Q92820			Gamma-glutamyl hydrolase	6	2	6	-4.5	non-SCI
O75223			Gamma-glutamylcyclotransferase	3	2	3	-8.4	non-SCI
Q99747			Gamma-soluble NSF attachment protein	4	2	4	-1.36667	non-SCI
Q9NZM4			Glioma tumor suppressor candidate region gene 1 protein	2	2	2	-1.55	non-SCI
Q96CS0			GLTSCR2 protein	2	2	2	-2.25	non-SCI
Q9Y3R0			Glutamate receptor-interacting protein 1	3	3	3	-1.23333	non-SCI
Q7Z5C1			Glycoprotein receptor gp330/megalin	2	2	2	-1.5	non-SCI
Q8N158			Glypican-2	2	2	2	-2.45	non-SCI
Q96CP6			GRAM domain-containing protein 1A	7.5	2	15	-2.19375	non-SCI
Q75RY1			Growth differentiation factor 7	2	2	6	-1.53333	non-SCI
Q96F15			GTPase IMAP family member 5	2	2	2	-3.7	non-SCI
Q8N652			Guanine nucleotide binding protein (G protein), alpha z polypeptide	2	2	2	-8.1	non-SCI
Q9NVN8			Guanine nucleotide-binding protein-like 3-like protein	9	2	9	-3.23333	non-SCI
Q5DM88			HDPR1	6	3	6	-1.62	non-SCI
Q9P2D3			HEAT repeat-containing protein 5B	3	2	3	-1.6	non-SCI
Q53HF2			Heat shock 70kDa protein 8 isoform 2 variant	4	3	4	-21.3	non-SCI
Q6ZRS2			Helicase SRCAP	2	2	2	-1.3	non-SCI
Q6ZVN8			Hemojuvelin	2	2	2	-3.95	non-SCI
Q13151			Heterogeneous nuclear ribonucleoprotein A0	5	2	5	-5	non-SCI
Q9UGV6			High mobility group protein 1-like 10	4	3	4	-6.6	non-SCI
Q5U071			High-mobility group box 2	12	4	12	-6.7	non-SCI
Q4VB24			Histone cluster 1, H1e	4	3	8	-12.825	non-SCI
Q02539			Histone H1.1	2	2	2	-10.5	non-SCI
P22492			Histone H1t	3	2	3	-10.1	non-SCI
Q92522			Histone H1x	7	3	7	-6.35	non-SCI
B4DR52			Histone H2B	4	3	4	-2.95	non-SCI
Q9UMN6			Histone-lysine N-methyltransferase MLL4	3	3	3	-4.05	non-SCI
Q6NTA2			HNRNPL protein	2	2	2	-1.25	non-SCI
P39880			Homeobox protein cut-like 1	2	2	2	-1.25	non-SCI
Q2KHP4			HSPA5 protein	9	6	9	-20.2	non-SCI
Q6PII5			Hydroxyacylglutathione hydrolase-like protein	2	2	2	-1.15	non-SCI
Q14526			Hypermethylated in cancer 1 protein	2	2	2	-1.35	non-SCI
	IPI00747172		hypothetical protein LOC100132234	2	2	2	-9.3	non-SCI
P01880	IPI00893578		Ig delta chain C region	10	4	10	-14.35	non-SCI
P01777			Ig heavy chain V-III region TEI	3	2	3	-8.7	non-SCI
P01700			Ig lambda chain V-I region HA	3	2	3	-5.9	non-SCI
P01717			Ig lambda chain V-IV region Hil	53	2	53	-6.95714	non-SCI
A4F255			Immunoblobulin G1 Fab heavy chain variable region	3	2	3	-8.9	non-SCI
Q8NI35	IPI00170791		InaD-like protein	2	2	2	-1.15	non-SCI
Q9H2B5			Insulin-like growth factor binding protein 6	7	2	7	-6.3	non-SCI
P05019			Insulin-like growth factor IB	6.4	3	32	-11.44	non-SCI
Q6UXX5			Inter-alpha-trypsin inhibitor heavy chain H5-like protein	11.5	3	23	-3.44357	non-SCI
Q2M2I5			Keratin, type I cytoskeletal 24	2.5	2.5	5	-9.41667	non-SCI
Q7Z3Z0			Keratin, type I cytoskeletal 25	14	4	14	-105.5	non-SCI
Q7Z3Y8			Keratin, type I cytoskeletal 27	56	14	56	-64	non-SCI
Q7Z3Y7			Keratin, type I cytoskeletal 28	5	2	5	-43.8	non-SCI
P19013			Keratin, type II cytoskeletal 4	2	2	2	-11.95	non-SCI
Q3SY84			Keratin, type II cytoskeletal 71	27	9	54	-75.55	non-SCI
Q7RTS7			Keratin, type II cytoskeletal 74	21	10	21	-134.3	non-SCI
Q08E86			KIAA0100 protein	3	2	3	-1.46667	non-SCI
Q49AQ7			KLB protein	2	2	2	-1.4	non-SCI
Q8NCW0			Kremen protein 2	4	2	4	-1.93333	non-SCI
P02788			Lactotransferrin	8	4	16	-23.7	non-SCI
Q6NVY8			LAMC1 protein	2	2	2	-1.85	non-SCI
P24043	IPI00218725		laminin alpha 2 subunit isoform b precursor	2	2	4	-2.45	non-SCI
Q32MZ4			Leucine-rich repeat flightless-interacting protein 1	6	2	6	-5.7	non-SCI
Q14847			LIM and SH3 domain protein 1	7.2	3	36	-6.60667	non-SCI
Q9Y4F3			Limkain-b1	2	2	2	-1.85	non-SCI
Q9Y5Y7			Lymphatic vessel endothelial hyaluronic acid receptor 1	6	2	6	-4.1	non-SCI
P33241			Lymphocyte-specific protein 1	12	5	12	-3.73333	non-SCI
Q8NHM5			Lysine-specific demethylase 2B	2	2	2	-1.15	non-SCI
Q99698			Lysosomal-trafficking regulator	2	2	2	-4.8	non-SCI
P61626			Lysozyme C	4.5	2.5	9	-12.75	non-SCI
Q9BRY6			LZTS2 protein	4	3	4	-1.35	non-SCI
Q4ZG40			Macrophage receptor with collagenous structure	10	5	10	-7.8	non-SCI
P40121			Macrophage-capping protein	8.5	3	17	-9.75	non-SCI
O00187			Mannan-binding lectin serine protease 2	3	2	3	-9.9	non-SCI
Q8N119			Matrix metalloproteinase-21	2	2	2	-1.4	non-SCI
Q13110			Melanoma ubiquitous mutated protein	2	2	2	-4.15	non-SCI
Q9BZ72			Membrane-associated phosphatidylinositol transfer protein 2	8	7	8	-14.4	non-SCI
Q9TQ74			MHC class I antigen heavy chain	6	5	6	-2.675	non-SCI
Q59GL6			Mitogen-activated protein kinase kinase kinase 5 variant	2	2	2	-1.9	non-SCI
O60336			Mitogen-activated protein kinase-binding protein 1	2	2	2	-7.8	non-SCI
Q9UM91			MLL protein	2	2	2	-1.15	non-SCI
Q49A61			MST1 protein	5.75	2	23	-4.0775	non-SCI
Q7Z5P9			Mucin-19	25	13	25	-10.96	non-SCI
Q13201			Multimerin-1	3	2	3	-7.9	non-SCI
O75095			Multiple epidermal growth factor-like domains 6	3	2	3	-1.36667	non-SCI
Q92827			Myosin-ID	7	2	7	-6.9	non-SCI
Q569J4			NCOA2 protein	2	2	2	-3.9	non-SCI
Q8NF91			Nesprin-1	2	2	2	-1.15	non-SCI
O00533			Neural cell adhesion molecule L1-like protein	3	2	3	-7.8	non-SCI
Q92686			Neurogranin	15	2.6	40	-6.4	Both
Q8IVL0			Neuron navigator 3	2	2	2	-1.15	non-SCI
Q9P242			Neuronal tyrosine-phosphorylated phosphoinositide-3-kinase adapter 2	2	2	2	-1.65	non-SCI
	IPI00889166		NK1 homeobox 1	2	2	2	-1.4	non-SCI
Q5JU46			Novel protein	3	3	6	-4.1	non-SCI
Q9Y618			Nuclear receptor corepressor 2	4	4	4	-5	non-SCI
Q5C9Z4			Nucleolar MIF4G domain-containing protein 1	2	2	2	-1.4	non-SCI
O95948	IPI00001413		one cut domain, family member 2	2	2	2	-2.1	non-SCI
Q9H1P3			Oxysterol-binding protein-related protein 2	2	2	2	-1.4	non-SCI
A6NDB9			Paralemmin-3	2	2	2	-4.3	non-SCI
O00151			PDZ and LIM domain protein 1	21.6667	3.33333	65	-8.73889	non-SCI
O60664			Perilipin-3	3	2	6	-11.05	non-SCI
Q06830			Peroxiredoxin-1	4.5	2	9	-3.83333	non-SCI
P30044			Peroxiredoxin-5, mitochondrial	7	3.5	14	-26.55	non-SCI
Q8N359			PHF2 protein	2	2	2	-1.15	non-SCI
Q15735			Phosphatidylinositol 4,5-bisphosphate 5-phosphatase A	3	3	3	-2.7	non-SCI
Q59GM9			Phosphorylase	3	2	3	-1.23333	non-SCI
Q6P5W9			PKN2 protein	2	2	2	-1.15	non-SCI
Q7Z736			Pleckstrin homology domain-containing family H member 3	3	2	3	-1.2	non-SCI
Q6P657			PLXND1 protein	2	2	2	-1.1	non-SCI
Q8TE27			Polymeric immunoglobulin receptor	12	3	12	-12.7	non-SCI
Q92562			Polyphosphoinositide phosphatase	4	2	4	-1.15	non-SCI
O95744			Postmeiotic segregation increased 2-like protein 2	24	3	48	-3.41042	non-SCI
O43525			Potassium voltage-gated channel subfamily KQT member 3	2	2	2	-1.5	non-SCI
Q12837			POU domain, class 4, transcription factor 2	3	2	3	-1.9	non-SCI
Q71RC4			PP13187	53	4	53	-3.05	non-SCI
Q71RA9			PP7706	3	2	3	-1.6	non-SCI
Q2YEM6			Preprodynorphin	2	2	2	-9.9	non-SCI
Q9P1D2			PRO2472	2	2	2	-1.45	non-SCI
Q9H2U1			Probable ATP-dependent RNA helicase DHX36	3	2	6	-1.74167	non-SCI
Q9C0B5			Probable palmitoyltransferase ZDHHC5	2	2	2	-1.55	non-SCI
O00507			Probable ubiquitin carboxyl-terminal hydrolase FAF-Y	2	2	2	-1.6	non-SCI
P56975			Pro-neuregulin-3, membrane-bound isoform	2	2	2	-1.1	non-SCI
P29122			Proprotein convertase subtilisin/kexin type 6	2	2	2	-1.3	non-SCI
O60299			ProSAP-interacting protein 1	10.3333	2	31	-1.47153	non-SCI
Q8NG31			Protein CASC5	2	2	2	-8.2	non-SCI
O75128			Protein cordon-bleu	2	2	2	-1.35	non-SCI
P30101			Protein disulfide-isomerase A3	2	2	2	-8.6	non-SCI
Q8N350			Protein Dos	2	2	2	-1.4	non-SCI
Q86V42			Protein FAM124A	2	2	4	-1.45	non-SCI
Q96C01			Protein FAM136A	2	2	2	-1.1	non-SCI
Q8NE31			Protein FAM13C	19	2	19	-2.40833	non-SCI
Q96ST2			Protein IWS1 homolog	2	2	2	-1.35	non-SCI
Q7RTR2			Protein NLRC3	2	2	2	-1.1	non-SCI
Q5T8A7			Protein phosphatase 1 regulatory subunit 26	5.33333	2	16	-1.74074	non-SCI
Q9NP55			Protein Plunc	7	5	7	-32.9	non-SCI
Q4ADV7			Protein RIC1 homolog	7.5	2.5	15	-4.03333	non-SCI
P80511			Protein S100-A12	24	4	24	-16.4	non-SCI
P26447			Protein S100-A4	3	2	3	-1.33333	non-SCI
Q14160			Protein scribble homolog	2	2	2	-4.2	non-SCI
Q9UBV2			Protein sel-1 homolog 1	2	2	2	-1.35	non-SCI
Q7Z5N4			Protein sidekick-1	3	2	3	-3.95	non-SCI
Q8N1H7			Protein SIX6OS1	2	2	2	-1.1	non-SCI
Q5T011			Protein SZT2	2	2	2	-1.35	non-SCI
Q9P2D8			Protein unc-79 homolog	2	2	2	-1.35	non-SCI
Q08188			Protein-glutamine gamma-glutamyltransferase E	2	2	2	-7.5	non-SCI
Q9Y5I0			Protocadherin alpha-13	4	2	4	-2.13333	non-SCI
O60245			Protocadherin-7	9	2	9	-2.46667	non-SCI
Q86V60			PTPRM protein	3	2	3	-2.05	non-SCI
A6NMY6			Putative annexin A2-like protein	6.33333	3	19	-18.7333	non-SCI
Q58FF3			Putative endoplasmin-like protein	2	2	2	-8	non-SCI
Q9NQX0			Putative histone-lysine N-methyltransferase PRDM6	3	2	3	-7.8	non-SCI
Q6IQ22			Putative Ras-related protein Rab-12	2	2	4	-4.6	non-SCI
Q7Z4R6			Putative uncharacterized protein	11	5	11	-8.85	non-SCI
C9JYL1			Putative uncharacterized protein CFH	3	2	3	-9.3	non-SCI
Q96HG1			Putative uncharacterized protein CXorf69	2	2	2	-1.05	non-SCI
Q8ND99			Putative uncharacterized protein DKFZp434G1729	2	2	2	-1.1	non-SCI
Q9NTH2			Putative uncharacterized protein DKFZp434H1014	5.33333	2.33333	16	-1.57111	non-SCI
Q658W4			Putative uncharacterized protein DKFZp666M0710	2	2	2	-4.1	non-SCI
Q69YJ6			Putative uncharacterized protein DKFZp667N107	8	2	16	-2.74167	non-SCI
Q68DB1			Putative uncharacterized protein DKFZp686F2281	3	3	3	-5.3	non-SCI
Q68DR3			Putative uncharacterized protein DKFZp779H1622	2	2	2	-9.4	non-SCI
C9J3L3			Putative uncharacterized protein ENSP00000391266	6	2	12	-5.39167	non-SCI
C9JPU2			Putative uncharacterized protein ENSP00000402070	2	2	2	-1.25	non-SCI
C9JD51			Putative uncharacterized protein ENSP00000416752	3	2	3	-4.7	non-SCI
Q96S27			Putative uncharacterized protein gene X	3	2	3	-1.13333	non-SCI
C9J4H9			Putative uncharacterized protein MCF2L	3	2	3	-6.6	non-SCI
A6NJW8			Putative uncharacterized protein SAMSN1	2	2	2	-1.4	non-SCI
B7WNK8			Putative uncharacterized protein SSPO	2	2	2	-8.3	non-SCI
Q96GD0			Pyridoxal phosphate phosphatase	2	2	2	-1.25	non-SCI
Q6WKZ4			Rab11 family-interacting protein 1	3	2	3	-1.63333	non-SCI
Q9H1J1			Regulator of nonsense transcripts 3A	2	2	2	-1.5	non-SCI
Q7Z6E9			Retinoblastoma-binding protein 6	2	2	2	-1.2	non-SCI
Q8NET4			Retrotransposon gag domain-containing protein 1	2	2	2	-1.4	non-SCI
Q5GAN3			Ribonuclease-like protein 13	2	2	2	-1.6	non-SCI
O75995			SAM and SH3 domain-containing protein 3	2	2	2	-2.3	non-SCI
Q68D06			Schlafen family member 13	13	2	13	-2.11818	non-SCI
Q4W597			Secreted phosphoprotein 1	2	2	2	-8	non-SCI
O75326			Semaphorin-7A	3	2	3	-2.46667	non-SCI
P10124			Serglycin	3	2	6	-2.675	non-SCI
F5GYC8	IPI00784351		serine/arginine repetitive matrix 3	2	2	2	-1.55	non-SCI
Q86UE8			Serine/threonine-protein kinase tousled-like 2	3	2	3	-7.1	non-SCI
P48595			Serpin B10	9	2	9	-5.5	non-SCI
P48594			Serpin B4	14.6	6.2	73	-58.76	non-SCI
O95810			Serum deprivation-response protein	17	5.33333	51	-17.2889	non-SCI
Q8TBC3			SH3KBP1-binding protein 1	2	2	4	-1.6	non-SCI
Q8TA92			Similar to AFG3 ATPase family gene 3-like 2 (Yeast)	7.33333	2.33333	22	-1.90694	non-SCI
	IPI00886807		similar to COMM domain containing 4	5	2	5	-2.56	non-SCI
	IPI00886833		similar to hCG1643231	3	2	3	-8	non-SCI
	IPI00887518		similar to hCG1817845	2	2	2	-2	non-SCI
Q9P270			SLAIN motif-containing protein 2	2	2	2	-2.1	non-SCI
O94933			SLIT and NTRK-like protein 3	5	2	5	-1.55	Both
Q6EEV6			Small ubiquitin-related modifier 4	5	3	5	-17.4	non-SCI
B1A8Z5			SMARCA4 isoform 2	3	2	3	-5	non-SCI
Q99884			Sodium-dependent proline transporter	6	2	6	-2.03333	Both
B6ZDF2			Solute carrier family 15, member 4	2	2	2	-1.3	non-SCI
Q8N413			Solute carrier family 25 member 45	3	2	3	-1.13333	non-SCI
Q8IV97			Solute carrier family 7, member 5	2	2	2	-1.65	non-SCI
Q8N0X7			Spartin	2	2	2	-1.3	non-SCI
O15020			Spectrin beta chain, brain 2	3	2	3	-7.35	non-SCI
Q5MJ68			Speedy protein C	2	2	2	-1.65	non-SCI
Q07617			Sperm-associated antigen 1	3	3	3	-1.46667	non-SCI
Q8TB22			Spermatogenesis-associated protein 20	2	2	2	-1.05	non-SCI
Q01081			Splicing factor U2AF 35 kDa subunit	2	2	2	-2.3	non-SCI
Q8TF01			Splicing factor, arginine/serine-rich 18	2	2	2	-1.9	non-SCI
Q3ZCU9			STIP1 protein	5	2	5	-9.6	non-SCI
Q9UQE7			Structural maintenance of chromosomes protein 3	3	2	3	-1.86667	non-SCI
Q9BYC2			Succinyl-CoA:3-ketoacid-coenzyme A transferase 2, mitochondrial	3	2	3	-1.2	non-SCI
O43426			Synaptojanin-1	6	2	6	-1.42	non-SCI
Q9ULW0			Targeting protein for Xklp2	2	2	2	-2.25	non-SCI
Q5TCY1			Tau-tubulin kinase 1	2	2	2	-8.7	non-SCI
O95801			Tetratricopeptide repeat protein 4	2	2	2	-5.8	non-SCI
P07996			Thrombospondin-1	14.5	5.375	116	-14.4792	non-SCI
Q07157			Tight junction protein ZO-1	2	2	2	-2.3	non-SCI
P41225			Transcription factor SOX-3	3	2	3	-1.3	non-SCI
P21675			Transcription initiation factor TFIID subunit 1	2	2	2	-8	non-SCI
Q16423			Transcriptional regulator	2	2	2	-3.2	non-SCI
O95359			Transforming acidic coiled-coil-containing protein 2	2	2	2	-9.4	non-SCI
Q53XM1			Transforming growth factor, beta-induced, 68kDa	2	2	2	-10	non-SCI
Q92616			Translational activator GCN1	2	2	2	-1.4	non-SCI
Q9BTX3			Transmembrane protein 208	2.66667	2	8	-2.05	non-SCI
O15417			Trinucleotide repeat-containing gene 18 protein	7.75	4	31	-5.07917	non-SCI
B5MCJ9			Tripartite motif containing 66	3	2	3	-2.6	non-SCI
P35030			Trypsin-3	10	4	40	-5.0125	non-SCI
P50607			Tubby protein homolog	6	3	6	-3.25	non-SCI
P68366			Tubulin alpha-4A chain	5.66667	2	17	-5.53333	non-SCI
Q9H4B7			Tubulin beta-1 chain	2	2	2	-1.95	non-SCI
O75347			Tubulin-specific chaperone A	3	2	3	-2	non-SCI
	IPI00377069		type IV collagen alpha 5 isoform 3 precursor	2	2	2	-7.8	non-SCI
Q9Y4I9			Tyrosine phosphatase IA-2beta	2	2	2	-1.15	non-SCI
Q9BVJ6			U3 small nucleolar RNA-associated protein 14 homolog A	3	3	3	-9.1	non-SCI
Q70EL2			Ubiquitin carboxyl-terminal hydrolase 45	2	2	2	-1.95	non-SCI
Q2HIX7			Ubiquitin-like with PHD and ring finger domains 1	2	2	2	-1.65	non-SCI
B2RNX8			Uncharacterized protein	2	2	2	-1.25	non-SCI
A8MW45			Uncharacterized protein	4	2	4	-21.5	non-SCI
Q8IYS4			Uncharacterized protein C16orf71	5	2	5	-3.65	non-SCI
Q8N319			Uncharacterized protein C6orf223	2	2	2	-1.15	non-SCI
C9JUT5			uncharacterized protein HERC1	4	4	4	-6	non-SCI
O15063			Uncharacterized protein KIAA0355	2	2	2	-1.3	non-SCI
Q9UPP5			Uncharacterized protein KIAA1107	4	2	4	-1.275	non-SCI
Q2LD37			Uncharacterized protein KIAA1109	3	2	3	-1.43333	non-SCI
Q9BY89			Uncharacterized protein KIAA1671	3	3	3	-1.2	non-SCI
Q96RL7			Vacuolar protein sorting-associated protein 13A	2	2	2	-1.1	non-SCI
Q7Z7G8			Vacuolar protein sorting-associated protein 13B	6.5	3	26	-3.50917	non-SCI
Q59F24			Vascular endothelial growth factor receptor 3 variant	4	2	4	-3.16667	non-SCI
P09327			Villin-1	2	2	2	-5.3	non-SCI
A6NIX2			Wilms tumor protein 1-interacting protein	2	2	2	-1.15	non-SCI
Q5GH72			XK-related protein 7	2	2	2	-1.55	non-SCI
Q86UP3			Zinc finger homeobox protein 4	3	3	3	-4.7	non-SCI
Q8N554			Zinc finger protein 276	2	2	2	-1.45	non-SCI
Q86VK4			Zinc finger protein 410	2	2	2	-1.55	non-SCI
Q8N8Z8			Zinc finger protein 441	4	3	4	-4.4	non-SCI
Q9H0D2			Zinc finger protein 541	2	2	2	-1.25	non-SCI
Q6P3V2			Zinc finger protein 585A	2	2	2	-2	non-SCI
O15015			Zinc finger protein 646	2	2	2	-1.15	non-SCI
Q8N1G0			Zinc finger protein 687	2	2	2	-1.3	non-SCI
Q96CS4			Zinc finger protein 689	2	2	2	-1.25	non-SCI
Q96NB3			Zinc finger protein 830	2	2	2	-1.3	non-SCI
Q9HCJ5			Zinc finger SWIM domain-containing protein 6	4	2.5	8	-1.38333	non-SCI
Q96H72			Zinc transporter ZIP13	2	2	2	-1.75	non-SCI
P25311			Zinc-alpha-2-glycoprotein	33.2857	8.57143	233	-17.063	non-SCI
Q96DA0			Zymogen granule protein 16 homolog B	3	2	3	-8.3	non-SCI
	IPI00023709			2	2	2	-1.25	non-SCI
	IPI00329349			2	2	2	-2	non-SCI
	IPI00472345			3	2	3	-26.4	non-SCI
	IPI00472961			8.5	3	17	-19.05	non-SCI
	IPI00639937			160.667	24.6667	482	-97.1284	non-SCI
	IPI00784810			12	9	12	-68.6	non-SCI
	IPI00797781			3	2	3	-1.13333	non-SCI
	IPI00807459			10.5	3.5	21	-21.55	non-SCI
	IPI00816618			5	3	5	-24.3	non-SCI
	IPI00878152			2	2	2	-21.95	non-SCI
	IPI00884416			2	2	2	-8.7	non-SCI
	IPI00887072			2	2	2	-2.15	non-SCI
	IPI00789073		10 kDa protein	2	2	2	-1.1	SCI
	IPI00398474		11 kDa protein	3	2	3	-1.35	SCI
P31947			14-3-3 protein sigma	7	4	7	-26.9	SCI
	IPI00791799		29 kDa protein	2	2	2	-6.3	SCI
	IPI00640920		31 kDa protein	5	2	5	-1.34	SCI
	IPI00793234		395 kDa protein	2	2	2	-1.95	SCI
	IPI00879780		50 kDa protein	2	2	2	-7.9	SCI
	IPI00879874		52 kDa protein	4	4	4	-2.1	SCI
B2RN10			5-azacytidine induced 1	3	2	3	-1.3	SCI
P68133			Actin, alpha skeletal muscle	3	2	3	-9.1	SCI
Q53HR2			Acyl-Coenzyme A dehydrogenase, very long chain variant	8	2	8	-2.76667	SCI
Q8NFM5			Adenylate cyclase type I	2	2	4	-1.8	SCI
Q5T9B7			Adenylate kinase 1	3	3	3	-14.1	SCI
Q66PJ3	IPI00010276		ADP-ribosylation factor-like protein 6-interacting protein 4	2	2	2	-1.65	SCI
Q6LA76			AF-4 protein	4	3	4	-3.5	SCI
P49588			Alanyl-tRNA synthetase, cytoplasmic	3.33333	2.33333	10	-3.53333	SCI
Q8IUK7			ALB protein	11	5	11	-27.4	SCI
Q7Z5J8			Ankyrin and armadillo repeat-containing protein	2	2	2	-1.25	SCI
Q96SB0	IPI00827522		Anti-streptococcal/anti-myosin immunoglobulin lambda light chain variable region	2	2	2	-7.5	SCI
B2R526			Apolipoprotein C-I	10.6667	5	32	-9.51667	SCI
Q6JH03			Apoptosis-regulated protein 2	2	2	2	-1.3	SCI
Q2M2Z8		Q99490	ARAP2 protein	2	2	2	-8	SCI
P05089			Arginase-1	4	2	4	-14.5	SCI
B2RTT6			ARL13A protein	2	2	2	-1.15	SCI
Q8IWJ3			ATAD2B protein	2	2	2	-4	SCI
Q9P281			BAH and coiled-coil domain-containing protein 1	2	2	2	-1.9	SCI
Q9Y520			BAT2 domain-containing protein 1	2	2	4	-4.475	SCI
O60428			BC269730_4	2	2	2	-4.7	SCI
Q9NSY1			BMP-2-inducible protein kinase	3	3	3	-1.85	SCI
Q6IN79			BRCA1 protein	7	2	7	-2.83333	SCI
Q5XLT4			Breast and ovarian cancer susceptibility protein	3	3	3	-15	SCI
Q9P203			BTB/POZ domain-containing protein 7	5	2	5	-5.9	SCI
Q9ULU8			Calcium-dependent secretion activator 1	2	2	2	-2.15	SCI
Q08AD1			Calmodulin-regulated spectrin-associated protein 2	2	2	2	-1.6	SCI
Q9BXL7			Caspase recruitment domain-containing protein 11	2	2	2	-1.35	SCI
Q49AS4			CDH22 protein	2	2	2	-1.1	SCI
Q9NW21			cDNA FLJ10364 fis, clone NT2RM2001319	3	2	3	-8.9	SCI
Q9NUK2			cDNA FLJ11314 fis, clone PLACE1010134	4	3	4	-4.95	SCI
Q9H8D8			cDNA FLJ13726 fis, clone PLACE3000059	2	2	2	-6.8	SCI
Q8N785			CDNA FLJ25930 fis, clone CBR05423	2	2	2	-7.9	SCI
Q6ZP63			CDNA FLJ26452 fis, clone KDN03243	14	2	14	-3.47778	SCI
B4DPR2			cDNA FLJ50830	6.5	2.5	13	-98.0958	SCI
B4DPQ3			cDNA FLJ51034	3	2	3	-8.3	SCI
B4DKG6			cDNA FLJ53559	2	2	2	-1.6	SCI
B4DRW8			cDNA FLJ54537	2	2	2	-1.15	SCI
B4E035			cDNA FLJ56186	3	2	3	-1.25	SCI
B4DQQ7			cDNA FLJ58925	5	2	5	-3.425	SCI
B7ZB23			cDNA, FLJ79387	6	3	6	-6.53333	SCI
B2R5S2			cDNA, FLJ92596	2	2	4	-2.2	SCI
Q9H5I0			CDNA: FLJ23416 fis, clone HEP20790	2	2	2	-2	SCI
P51788			Chloride channel protein 2	2	2	2	-1.45	SCI
O15335			Chondroadherin	2	2	2	-1.05	SCI
B2RPB3			Chromosome 9 open reading frame 11	2	2	2	-1.15	SCI
Q8IYN5			CKAP5 protein	2	2	4	-1.2	SCI
Q7Z460			CLIP-associating protein 1	3	3	3	-7.7	SCI
P53621			Coatomer subunit alpha	3	2	3	-1.75	SCI
Q8NDH2	IPI00063523		Coiled-coil domain-containing protein 168	2	2	2	-1.2	SCI
A8MXH5			COL4A6	2	2	2	-1.2	SCI
Q17RW2			Collagen alpha-1(XXIV) chain	3	3	3	-1.16667	SCI
Q96A83			Collagen alpha-1(XXVI) chain	5	2	5	-1.875	SCI
B2ZZ86			Collagen type V alpha 1	3.5	2	7	-4.75	SCI
Q03591			Complement factor H-related protein 1	19	2	19	-12.31	SCI
P36980			Complement factor H-related protein 2	29	3	58	-2.89348	SCI
	IPI00847673		Conserved hypothetical protein	2	2	2	-4.3	SCI
Q14028			Cyclic nucleotide-gated cation channel beta-1	3	2	3	-2.26667	SCI
Q9HCK1			DBF4-type zinc finger-containing protein 2	2	2	2	-2.95	SCI
Q49AK4			DCC protein	2	2	2	-1.6	SCI
Q6EZF8			Defensin, alpha 4, corticostatin	2	2	2	-1.4	SCI
Q9ULE3			DENN domain-containing protein 2A	2	2	2	-2.9	SCI
Q14689			Disco-interacting protein 2 homolog A	2	2	2	-1.5	SCI
Q03468			DNA excision repair protein ERCC-6	2	2	2	-1.25	SCI
Q6VMB5			DNA polymerase theta	2	2	2	-2.1	SCI
P78527			DNA-dependent protein kinase catalytic subunit	4	2	4	-1.55	SCI
P30876			DNA-directed RNA polymerase II subunit RPB2	4	2	4	-1.525	SCI
O14802			DNA-directed RNA polymerase III subunit RPC1	2	2	2	-1.7	SCI
A2VCK2			Doublecortin domain-containing protein 2B	5	2	5	-3.5	SCI
Q9P2D7			Dynein heavy chain 1, axonemal	2	2	2	-1.85	SCI
O00257			E3 SUMO-protein ligase CBX4	2	2	2	-1.05	SCI
Q13191			E3 ubiquitin-protein ligase CBL-B	2	2	2	-1.1	SCI
Q86YT6			E3 ubiquitin-protein ligase MIB1	2	2	2	-2.35	SCI
P26378			ELAV-like protein 4	38	4	38	-2.48571	SCI
Q8IUD2			ELKS/RAB6-interacting/CAST family member 1	4	2	4	-8.7	SCI
Q549J4			Erythroid differentiation-related factor EDRF	7	2	7	-6.2	SCI
P14061			Estradiol 17-beta-dehydrogenase 1	4	2	4	-6.3	SCI
A6NK07			Eukaryotic translation initiation factor 2 subunit 2-like protein	2	2	2	-1.3	SCI
Q59G42			Eukaryotic translation initiation factor 4 gamma, 2 variant	2	2	2	-1.6	SCI
A0N7I9			F5-20	102.5	2	205	-4.66042	SCI
B5MDB8			FAM149A	15	2	15	-1.90909	SCI
Q9Y2L6			FERM domain-containing protein 4B	2	2	2	-1.4	SCI
Q96KE5			Fibroblast growth factor receptor 4 variant	2	2	2	-1.9	SCI
Q8TEJ7			FLJ00198 protein	2	2	2	-2.1	SCI
Q4VC44			FLYWCH-type zinc finger-containing protein 1	2	2	2	-1.3	SCI
Q12946	IPI00030316		Forkhead box protein F1	5	3.5	10	-5.74167	SCI
B1AJZ9			Forkhead-associated domain-containing protein 1	4	3	4	-1.525	SCI
Q8IVF7			Formin-like protein 3	2	2	2	-1.15	SCI
Q86TQ6			Full-length cDNA 5-PRIME end of clone CS0DI052YD12 of Placenta	3	2	3	-1.16667	SCI
Q8WWL7			G2/mitotic-specific cyclin-B3	2	2	2	-6.7	SCI
Q6IAT1			GDI2 protein	7	2	7	-8.4	SCI
P09211			Glutathione S-transferase P	3	3	3	-12.9	SCI
P49840			Glycogen synthase kinase-3 alpha	3	2.5	6	-5.56667	SCI
Q9H4A5			Golgi phosphoprotein 3-like	10	2	10	-4.21429	SCI
A7E2F4			Golgin subfamily A member 8A	2	2	2	-7	SCI
Q86VD9			GPI mannosyltransferase 4	2	2	2	-1.45	SCI
P51124			Granzyme M	2	2	2	-2	SCI
Q9NY12			H/ACA ribonucleoprotein complex subunit 1	2	2	2	-8.2	SCI
F8VPC9	IPI00790026		hairy and enhancer of split 7 isoform 1	2	2	2	-7	SCI
P00738			Haptoglobin	7	3.6	35	-15.1517	SCI
P02100			Hemoglobin subunit epsilon	4	2	4	-15.15	SCI
P61569			HERV-K_10p14 provirus ancestral Env polyprotein	2	2	2	-2.1	SCI
P09651			Heterogeneous nuclear ribonucleoprotein A1	2	2	2	-1.25	SCI
Q53F48			Heterogeneous nuclear ribonucleoprotein H3 isoform a variant	2	2	2	-2.5	SCI
P61978			Heterogeneous nuclear ribonucleoprotein K	10	3	10	-29	SCI
P22626			Heterogeneous nuclear ribonucleoproteins A2/B1	23	12	23	-39.85	SCI
Q9NYD7	IPI00335132		High mobility group 1 protein	2	2	2	-7.5	SCI
Q08AJ9			Histone H2A	6	3	6	-14.5	SCI
P30479			HLA class I histocompatibility antigen, B-41 alpha chain	2	2	2	-1.15	SCI
P19622			Homeobox protein engrailed-2	3	2	3	-2.6	SCI
Q8NE63			Homeodomain-interacting protein kinase 4	3	2	3	-1.15	SCI
A2IPI4			HRV Fab 025-VL	12	4	12	-23.25	SCI
O14756			Hydroxysteroid 17-beta dehydrogenase 6	3	2	3	-5.4	SCI
P01761			Ig heavy chain V-I region SIE	4	3	16	-9.275	SCI
P23083			Ig heavy chain V-I region V35	58	2	58	-2.36522	SCI
P01766			Ig heavy chain V-III region BRO	7.33333	2.33333	22	-7.6	SCI
P01593			Ig kappa chain V-I region AG	2.5	2	10	-10	SCI
P01596			Ig kappa chain V-I region CAR	3	2	3	-3.45	SCI
P01600			Ig kappa chain V-I region Hau	3	2	3	-10.8	SCI
P01614			Ig kappa chain V-II region Cum	3	3	3	-9.13333	SCI
P04207			Ig kappa chain V-III region CLL	6	2	6	-9.2	SCI
P01621			Ig kappa chain V-III region NG9	4	2	4	-2.73333	SCI
P06312	IPI00026197		Ig kappa chain V-IV region	42.6667	2.33333	128	-4.00463	SCI
Q6P089			IGH@ protein	7	2.5	14	-12.9875	SCI
Q9BTL4			Immediate early response gene 2 protein	6	2	6	-5.56667	SCI
P07476			Involucrin	6	4	6	-22.4	SCI
Q96PF6			Kappa 1 light chain variable region	3	2	3	-12.2	SCI
A2NJV5			Kappa light chain variable region	4	2	8	-12.4	SCI
O76011	IPI00292715		Keratin, type I cuticular Ha4	6	4	6	-29.6	SCI
O76013			Keratin, type I cuticular Ha6	5	3	5	-16.1	SCI
P78385			Keratin, type II cuticular Hb3	6	6	6	-23.9	SCI
Q86Y46			Keratin, type II cytoskeletal 73	2	2	2	-8.15	SCI
Q2M1P5			Kinesin-like protein KIF7	4	3	4	-3.63333	SCI
Q5I6Y6			Lamin A/C transcript variant 1	5	2	5	-9.9	SCI
O75079			Laminin alpha 5 chain	5	4	5	-4.5	SCI
Q14766			Latent-transforming growth factor beta-binding protein 1	2	2	2	-1.05	SCI
Q8TCF0			LBP protein	49	2	49	-7.13571	SCI
Q9HB75			Leucine-rich repeat and death domain-containing protein	2	2	2	-1.95	SCI
O75023			Leukocyte immunoglobulin-like receptor subfamily B member 5	3	3	3	-10.7	SCI
Q96PV6			Leukocyte receptor cluster member 8	2	2	4	-4.65	SCI
Q96DF0			LIG3 protein	2	2	2	-1.25	SCI
Q9P260			LisH domain and HEAT repeat-containing protein KIAA1468	3	2	3	-2.1	SCI
Q4G0Z0			LOC100170229 protein	3	2	3	-3.4	SCI
P48740			Mannan-binding lectin serine protease 1	3	2	3	-8	SCI
Q86X89			MAP1B protein	4.5	2	9	-1.91667	SCI
Q8IWC1			MAP7 domain-containing protein 3	2	2	2	-1.3	SCI
Q9NR99			Matrix-remodeling-associated protein 5	2	2	2	-1.25	SCI
Q05BQ5			MBT domain-containing protein 1	2	2	2	-1.2	SCI
Q9ULK4			Mediator of RNA polymerase II transcription subunit 23	2	2	2	-1.6	SCI
Q9NZL9			Methionine adenosyltransferase 2 subunit beta	2	2	2	-1.75	SCI
P51608			Methyl-CpG-binding protein 2	2	2	2	-1.15	SCI
Q9UPN3			Microtubule-actin cross-linking factor 1, isoforms 1/2/3/5	3	3	3	-7.8	SCI
P27816			Microtubule-associated protein 4	2	2	2	-1.05	SCI
Q7Z434			Mitochondrial antiviral-signaling protein	2	2	2	-1.15	SCI
Q9Y3D6			Mitochondrial fission 1 protein	5	2	5	-2.8	SCI
Q13233			Mitogen-activated protein kinase kinase kinase 1	3	2	3	-1.13333	SCI
B7ZMI4			MPDZ protein	2	2	2	-8.2	SCI
Q9UM54			Myosin-VI	2	2	2	-8.6	SCI
Q9UBB6			Neurochondrin	2	2	2	-6.9	SCI
P21359			Neurofibromin	2	2	2	-7.2	SCI
Q6KC79			Nipped-B-like protein	2	2	2	-1.25	SCI
P29475			Nitric oxide synthase, brain	2	2	2	-1.4	SCI
Q9H4D5			Nuclear RNA export factor 3	3	2	3	-1.25	SCI
Q5VST9			Obscurin	2	2	2	-1.95	SCI
O43316			Paired box protein Pax-4	2	2	2	-1.45	SCI
Q96FT4			Papillary renal cell carcinoma (Translocation-associated)	3	2	3	-2.03333	SCI
Q6ZMN7			PDZ domain-containing RING finger protein 4	3	2	3	-2.2	SCI
Q6UXB8			Peptidase inhibitor 16	12	6	12	-18.85	SCI
P55201			Peregrin	2	2	2	-1.4	SCI
Q9BXM0			Periaxin	2	2	4	-1.2	SCI
Q96Q06			Perilipin-4	2	2	2	-1.4	SCI
O43189			PHD finger protein 1	2	2	2	-1.6	SCI
P78562			Phosphate-regulating neutral endopeptidase	3	2	3	-1.1	SCI
P55058			Phospholipid transfer protein	2	2	2	-7.1	SCI
Q5VY43			Platelet endothelial aggregation receptor 1	5	2	5	-2.2	SCI
Q9C0J6			Polyadenylation specificity factor	2	2	2	-1.3	SCI
B2RWQ1			PPP1R9A protein	2	2	2	-10.4	SCI
Q4VXQ0			PRIC285 protein	2	2	2	-1.2	SCI
Q9P1G4			PRO1837	4	3	4	-19.4	SCI
Q96HY7			Probable 2-oxoglutarate dehydrogenase E1 component DHKTD1, mitochondrial	3	2	3	-1.55	SCI
O75592			Probable E3 ubiquitin-protein ligase MYCBP2	2	2	2	-2	SCI
Q5VYK3			Proteasome-associated protein ECM29 homolog	5	3	5	-1.53333	SCI
P84996			Protein ALEX	2	2	2	-3.45	SCI
Q9UPA5			Protein bassoon	3	2	6	-1.28333	SCI
Q5JSZ5			Protein BAT2-like	4	3	4	-5.05	SCI
Q1XH10			Protein DLN-1	2	2	2	-1.95	SCI
Q9C073			Protein FAM117A	2	2	2	-1.45	SCI
Q5JTC6			Protein FAM123B	2	2	2	-7.4	SCI
Q9ULQ0			Protein FAM40B	2	2	2	-1.1	SCI
Q6ZRV2			Protein FAM83H	2	2	4	-8.6	SCI
Q9ULI3			Protein HEG homolog 1	3	2	3	-2	SCI
Q92833			Protein Jumonji	2	2	2	-1.15	SCI
Q9H7J1			Protein phosphatase 1 regulatory subunit 3E	2	2	2	-1.25	SCI
Q9Y6V0			Protein piccolo	6	5	6	-16.7	SCI
Q7Z5B4			Protein RIC-3	2.5	2	5	-4.325	SCI
Q9NQW1			Protein transport protein Sec31B	2	2	4	-1.5	SCI
Q59H55			Protein tyrosine phosphatase, non-receptor type 13 isoform 2 variant	2	2	2	-1.35	SCI
Q6ZS81			Protein WDFY4	2	2	2	-8.5	SCI
Q8TEC5			Putative E3 ubiquitin-protein ligase SH3RF2	2	2	2	-10	SCI
Q8IX01			Putative splicing factor, arginine/serine-rich 14	2	2	2	-6.7	SCI
Q96IF4			Putative uncharacterized protein	2	2	2	-1.15	SCI
Q7Z3Y4			Putative uncharacterized protein	31	7	31	-27.04	SCI
C9IZI3			Putative uncharacterized protein ATP8A2	2	2	2	-1.25	SCI
B5MEB8			Putative uncharacterized protein C19orf60	2	2	2	-1.35	SCI
A8MY36			Putative uncharacterized protein DCTN1	2	2	2	-1.35	SCI
Q9Y4Q3			Putative uncharacterized protein DKFZp434B094	4	2	4	-4.4	SCI
Q9UG08			Putative uncharacterized protein DKFZp586G0322	2	2	2	-8.2	SCI
Q69YZ5			Putative uncharacterized protein DKFZp586O0821	2	2	2	-1.85	SCI
Q658V6			Putative uncharacterized protein DKFZp666G172	2	2	2	-3.5	SCI
Q7Z374			Putative uncharacterized protein DKFZp686C02218	11.6667	4	35	-15.75	SCI
Q5CZB5			Putative uncharacterized protein DKFZp686M0430	2	2	2	-1.2	SCI
A8MUN6			Putative uncharacterized protein ENSP00000381660	8	4	8	-11.45	SCI
Q8WYH1			Putative uncharacterized protein PP187	2	2	2	-2.6	SCI
Q75M55			Putative uncharacterized protein SLC25A13	2	2	2	-9.6	SCI
Q6K0P9			Pyrin and HIN domain-containing protein 1	2	2	2	-3.2	SCI
A7YIK3			Radixin isoform d	2	2	2	-1.35	SCI
Q8IZ41			RAS and EF-hand domain-containing protein	2	2	2	-1.15	SCI
P59190			Ras-related protein Rab-15	2	2	2	-9.1	SCI
Q9NQC3			Reticulon-4	2	2	2	-1.6	SCI
O95980			Reversion-inducing cysteine-rich protein with Kazal motifs	2	2	2	-1.9	SCI
Q9UNA1			Rho GTPase-activating protein 26	2	2	2	-2.2	SCI
Q96QB1			Rho GTPase-activating protein 7	3	3	3	-16.5	SCI
Q6ZSZ5			Rho guanine nucleotide exchange factor 18	2	2	2	-1.2	SCI
A6NNM3			RIMS-binding protein 3B	2	2	2	-1.2	SCI
Q8WZ75			Roundabout homolog 4	2	2	2	-7.8	SCI
Q9NZJ4			Sacsin	2	2	2	-1.7	SCI
Q6AZY7			Scavenger receptor class A member 3	19	2	19	-1.925	SCI
Q08AF3			Schlafen family member 5	7	2	7	-1.25	SCI
P47872			Secretin receptor	2	2	2	-1.5	SCI
Q7L7X3			Serine/threonine-protein kinase TAO1	2	2	2	-1.1	SCI
	IPI00886987		similar to BCL2-associated transcription factor 1	2	2	2	-2.1	SCI
Q96HN0			Similar to bromodomain-containing 4	3	3	3	-2.3	SCI
IPI00887861			similar to hCG2004312 isoform 1	2	2	2	-1.25	SCI
O75691			Small subunit processome component 20 homolog	3	2	3	-2.55	SCI
Q01118			Sodium channel protein type 7 subunit alpha	3	2	3	-4.1	SCI
P19634			Sodium/hydrogen exchanger 1	4	2	4	-3.93333	SCI
Q6AI14			Sodium/hydrogen exchanger 4	3	3	3	-17.3	SCI
Q14515			SPARC-like protein 1	2	2	2	-8.6	SCI
Q9C093			Sperm flagellar protein 2	3	3	3	-6.1	SCI
Q9BWV2			Spermatogenesis-associated protein 9	2	2	2	-1.75	SCI
O43180			Spinocerebellar ataxia 7	3	3	3	-3	SCI
Q8WWQ8			Stabilin-2	7	2.5	14	-2.14375	SCI
Q96QZ3			Sterolin 1	2	2	2	-1.55	SCI
Q9P2F5			Storkhead-box protein 2	2	2	2	-1.25	SCI
O14512			Suppressor of cytokine signaling 7	2	2	2	-1.25	SCI
Q9NX95			Syntabulin	2	2	2	-1.25	SCI
Q5VYS8			Terminal uridylyltransferase 7	5	3	5	-3.45	SCI
Q96AY4	IPI00171716		Tetratricopeptide repeat protein 28	2	2	2	-7.8	SCI
P35443			Thrombospondin-4	5	3	5	-8.1	SCI
Q8WZ50			Titin fetal Isoform	2	2	2	-2.2	SCI
Q9Y6L7			Tolloid-like protein 2	2	2	2	-1.1	SCI
Q8IYR6			Tomoregulin-1	4	2	4	-1.325	SCI
O75764			Transcription elongation factor A protein 3	2	2	2	-1.25	SCI
P35716			Transcription factor SOX-11	2	2	2	-1.05	SCI
O75528			Transcriptional adapter 3-like	2	2	2	-1.6	SCI
O43493			Trans-Golgi network integral membrane protein 2	3	2	9	-5.05	SCI
Q8TD43			Transient receptor potential cation channel subfamily M member 4	2	2	2	-1.7	SCI
Q8WZ71			Transmembrane protein 158	8	2	8	-1.51667	SCI
Q13032			Transporter	2	2	2	-2.25	SCI
Q9UQC5			Trifunctional protein alpha-subunit	2	2	2	-1.3	SCI
Q2QD09			Triosephosphate isomerase	10	6	10	-25.25	SCI
Q14CA3			TRIP12 protein	4	2	4	-1.3	SCI
Q12816			Trophinin	2	2	2	-1.55	SCI
P06753			Tropomyosin alpha-3 chain	3	2	3	-14.7	SCI
P19429			Troponin I, cardiac muscle	38	8	38	-21.1333	SCI
Q68CL5			Tubulin polyglutamylase complex subunit 2	3	2	3	-1.65	SCI
Q9GZM7			Tubulointerstitial nephritis antigen-like	8	2	8	-1.4	SCI
O14763			Tumor necrosis factor receptor superfamily member 10B	2	2	2	-1.25	SCI
Q2TAM9			Tumor suppressor candidate gene 1 protein	2	2	2	-1.3	SCI
Q15672			Twist-related protein 1	2	2	2	-1.15	SCI
Q16275			Type I hair keratin	10	5	10	-36.2	SCI
Q701L7			Type II hair keratin 2	6	3	6	-2.975	SCI
Q9NSB0			Type II hair keratin 6	10	5	10	-42.1	SCI
Q9UIG0			Tyrosine-protein kinase BAZ1B	3	2	3	-5.35	SCI
O43818			U3 small nucleolar RNA-interacting protein 2	3	2	3	-1.3	SCI
O94966			Ubiquitin carboxyl-terminal hydrolase 19	2	2	4	-5.05	SCI
Q86T82			Ubiquitin carboxyl-terminal hydrolase 37	2	2	2	-7.8	SCI
Q9NZ87			Uncharacterized bone marrow protein BM034	3	2	3	-10.9	SCI
	IPI00872136		Uncharacterized protein	3	3	3	-15.1	SCI
Q5VYL4			Uncharacterized protein	2	2	2	-1.35	SCI
Q5H9J9			Uncharacterized protein	3	2	3	-10	SCI
Q5THK1			Uncharacterized protein C22orf30	2	2	2	-1.1	SCI
O76042			Uncharacterized protein C3orf51	2	2	2	-1.15	SCI
Q8N865			Uncharacterized protein C7orf31	2	2	2	-1.4	SCI
Q6ZVC0			Uncharacterized protein C7orf51	2	2	2	-1.55	SCI
Q8NCT3			Uncharacterized protein KIAA0895	2	2	2	-1.25	SCI
Q9Y2F5			Uncharacterized protein KIAA0947	2	2	2	-1.35	SCI
Q8N612			UPF0518 protein FAM160A2	2	2	2	-1.1	SCI
P46939			Utrophin	2	2	2	-1.15	SCI
Q5NV63			V1-4 protein	9.33333	3.66667	28	-19.2222	SCI
P26640			Valyl-tRNA synthetase	2	2	2	-1.25	SCI
O75379			Vesicle-associated membrane protein 4	2	2	4	-1.6	SCI
Q9Y509			VH3 protein	11.5	2.5	23	-3.99167	SCI
Q00341			Vigilin	2	2	2	-1.5	SCI
P15313			V-type proton ATPase subunit B, kidney isoform	3	2	3	-4.45	SCI
Q8N5D0			WD and tetratricopeptide repeats protein 1	3	2	3	-2.15	SCI
Q8TEB1			WD repeat-containing protein 23	2	2	2	-1.4	SCI
Q8NI36			WD repeat-containing protein 36	2	2	2	-1.15	SCI
Q9NNW5			WD repeat-containing protein 6	2	2	2	-1.3	SCI
Q86TI4			WD repeat-containing protein 86	2	2	2	-1.2	SCI
Q2TBF2			WSC domain-containing protein 2	2	2	2	-1.35	SCI
Q969T9			WW domain-binding protein 2	2	2	2	-4.2	SCI
Q9GZV5			WW domain-containing transcription regulator protein 1	5	2	5	-3.53333	SCI
Q5T200			Zinc finger CCCH domain-containing protein 13	2	2	2	-9.3	SCI
Q9UPT8			Zinc finger CCCH domain-containing protein 4	2	2	2	-1.2	SCI
Q15911			Zinc finger homeobox protein 3	2	2	2	-1.2	SCI
Q8TBZ5			Zinc finger protein 502	3	2	3	-1.26667	SCI
O95218			Zinc finger Ran-binding domain-containing protein 2	5	2	5	-1.36	SCI
Q6P514			ZNF468 protein	3	3	3	-1.33333	SCI
	IPI00829767			8	2.66667	24	-20.4056	SCI
	IPI00002821			2	2	2	-1.15	SCI
	IPI00006093			2	2	2	-1.9	SCI
	IPI00430842			20.3333	6.66667	61	-30.5167	SCI
	IPI00457142			5	2	5	-2.63333	SCI
	IPI00478002			4	3	4	-2.15	SCI
	IPI00549291			8	3	16	-10.02	SCI
	IPI00738822			10	6	10	-36	SCI
	IPI00745103			3	3	3	-1.2	SCI
	IPI00746963			10	4	10	-23.45	SCI
	IPI00747938			2	2	2	-10.1	SCI
	IPI00784807			2	2	2	-13.15	SCI
	IPI00787053			2	2	2	-1.55	SCI
	IPI00815926			37	15	37	-85.2	SCI
	IPI00816118			3	3	6	-27.675	SCI
	IPI00854806			2	2	4	-18.725	SCI
	IPI00867606			4	2	8	-2.15	SCI
	IPI00873343			2	2	2	-1.2	SCI
	IPI00886969			3	3	3	-15.8	SCI
	IPI00887270			21	2	21	-1.90714	SCI
	IPI00887417			4	3	4	-6.75	SCI
	IPI00888118			2	2	2	-17.7	SCI
