# Supplementary material for: Proteomic discovery in sickle cell disease: Elevated neurogranin levels in children with sickle cell disease
Source: Proteomics Clin Appl. Author manuscript; Available in PMC 2022 Sep 1. (PMC8666096; doi:10.1002/prca.202100003)
Supplement: Supplemental Table 3 [file NIHMS1757259-supplement-Supplemental_Table_3.xlsx]

## Sheet: Sheet1
Supplemental Tabe 3. List of genes with increased mRNA expression in brain
GENE SYMBOL	GENE DESCRIPTION	DATABASE
TSPAN7	tetraspanin 7	Protein Atlas
MAPK10	mitogen-activated protein kinase 10	Protein Atlas
AC021534.1	Fox-1 homolog C	Protein Atlas
SEPT3	septin 3	Protein Atlas, GENENOTE
UCHL1	ubiquitin carboxyl-terminal esterase L1 (ubiquitin thiolesterase)	Protein Atlas
DBH	dopamine beta-hydroxylase (dopamine beta-monooxygenase)	Protein Atlas
CELF4	CUGBP, Elav-like family member 4	Protein Atlas
FREQ	neuronal calcium sensor 1	Protein Atlas
RAB3A	RAB3A, member RAS oncogene family	Protein Atlas
SV2A	synaptic vesicle glycoprotein 2A	Protein Atlas
DCAF10	DDB1 and CUL4 associated factor 10	Protein Atlas
ENO2	enolase 2 (gamma, neuronal)	Protein Atlas
RTN3	reticulon 3	Protein Atlas
STXBP1	syntaxin binding protein 1	Protein Atlas
DLG3	discs, large homolog 3	Protein Atlas
ELAVL4	ELAV	Protein Atlas, GENENOTE
SERPINI1	serpin peptidase inhibitor, clade I (neuroserpin), member 1	Protein Atlas
CSK	c-src tyrosine kinase	Protein Atlas
FGF2	fibroblast growth factor 2	Protein Atlas
IGSF3	immunoglobulin superfamily, member 3	Protein Atlas
RABL4	intraflagellar transport 27 homolog	Protein Atlas
VCAN	versican	Protein Atlas
ZDHHC8	zinc finger, DHHC-type containing 8	Protein Atlas
CYP4F22	cytochrome P450, family 4, subfamily F, polypeptide 22	Protein Atlas
MAG	myelin associated glycoprotein	Protein Atlas
CNTN3	contactin 3	Protein Atlas
GPR78	G protein-coupled receptor 78	Protein Atlas
MTFR1	mitochondrial fission regulator 1	Protein Atlas
PPP1R14A	protein phosphatase 1, regulatory (inhibitor) subunit 14A	Protein Atlas
C1orf96	Uncharacterized protein C1orf96	Protein Atlas
PDE1B	phosphodiesterase 1B, calmodulin-dependent	Protein Atlas
CNDP1	carnosine dipeptidase 1 (metallopeptidase M20 family)	Protein Atlas
SLC27A1	solute carrier family 27 (fatty acid transporter), member 1	Protein Atlas
C11orf87	Uncharacterized protein C11orf87 Precursor	Protein Atlas
KMO	kynurenine 3-monooxygenase (kynurenine 3-hydroxylase)	Protein Atlas
PIN1	peptidylprolyl cis/trans isomerase, NIMA-interacting 1	Protein Atlas
KIRREL	kin of IRRE like	Protein Atlas
RNF133	ring finger protein 133	Protein Atlas
SEZ6	seizure related 6 homolog	Protein Atlas
SLITRK1	SLIT and NTRK-like family, member 1	Protein Atlas
RHOB	ras homolog gene family, member B	Protein Atlas
SNAP91	synaptosomal-associated protein, 91kDa homolog	Protein Atlas, GENENOTE
GADD45G	growth arrest and DNA-damage-inducible, gamma	Protein Atlas
RBM44	RNA binding motif protein 44	Protein Atlas
SMARCA1	SWI/SNF related, matrix associated, actin dependent regulator of chromatin, subfamily a, member 1	Protein Atlas
SLC35F1	solute carrier family 35, member F1	Protein Atlas
NFU1	NFU1 iron-sulfur cluster scaffold homolog	Protein Atlas
LHX9	LIM homeobox 9	Protein Atlas
PLCD4	phospholipase C, delta 4	Protein Atlas
PLSCR4	phospholipid scramblase 4	Protein Atlas
B4GALNT1	beta-1,4-N-acetyl-galactosaminyl transferase 1	Protein Atlas
FAM117B	family with sequence similarity 117, member B	Protein Atlas
ZNF645	zinc finger protein 645	Protein Atlas
AC217771.1	Signal peptide peptidase-like 2C Precursor	Protein Atlas
FOXF1	forkhead box F1	Protein Atlas
NPTXR	neuronal pentraxin receptor	Protein Atlas
CALB2	calbindin 2	Protein Atlas, GENENOTE
MID1	midline 1	Protein Atlas
ZNF509	zinc finger and BTB domain containing 49	Protein Atlas
FARSB	phenylalanyl-tRNA synthetase, beta subunit	Protein Atlas
TPPP	tubulin polymerization promoting protein	Protein Atlas, GENENOTE
WDR27	WD repeat domain 27	Protein Atlas
KCNIP3	Kv channel interacting protein 3, calsenilin	Protein Atlas
SPARCL1	SPARC-like 1	Protein Atlas
PAK7	p21 protein (Cdc42/Rac)-activated kinase 7	Protein Atlas
QKI	quaking homolog, KH domain RNA binding	Protein Atlas
S100B	S100 calcium binding protein B	Protein Atlas, GENENOTE
KHDRBS2	KH domain containing, RNA binding, signal transduction associated 2	Protein Atlas
THBS3	thrombospondin 3	Protein Atlas
LYNX1	Ly6/neurotoxin 1	Protein Atlas
RNF41	ring finger protein 41	Protein Atlas
SCG3	secretogranin III	Protein Atlas
ZSWIM5	zinc finger, SWIM-type containing 5	Protein Atlas
LOH12CR2	loss of heterozygosity, 12, chromosomal region 2	Protein Atlas
SORT1	sortilin 1	Protein Atlas
LINGO2	leucine rich repeat and Ig domain containing 2	Protein Atlas
NRGN	neurogranin (protein kinase C substrate, RC3)	Protein Atlas
FSCN1	fascin homolog 1, actin-bundling protein	Protein Atlas
NUP62CL	nucleoporin 62kDa C-terminal like	Protein Atlas
MLL2	myeloid/lymphoid or mixed-lineage leukemia 2	Protein Atlas
SIGLEC9	sialic acid binding Ig-like lectin 9	Protein Atlas
PCDH10	protocadherin 10	Protein Atlas
SNAP25	synaptosomal-associated protein	Protein Atlas, GENENOTE
GRIA2	glutamate receptor, ionotropic, AMPA 2	Protein Atlas, GENENOTE
CNP	2',3'-cyclic nucleotide 3' phosphodiesterase	Protein Atlas, GENENOTE
MBP	myelin basic protein	Protein Atlas
CADM3	cell adhesion molecule 3	Protein Atlas
TNR	tenascin R	Protein Atlas
ATP10B	ATPase, class V, type 10B	Protein Atlas
DMPK	dystrophia myotonica-protein kinase	Protein Atlas
NEFL	neurofilament, light polypeptide	Protein Atlas, GENENOTE
LRRC40	leucine rich repeat containing 40	Protein Atlas
CAMK2B	calcium/calmodulin-dependent protein kinase II beta	Protein Atlas
ICAM5	intercellular adhesion molecule 5, telencephalin	Protein Atlas
MAP2	microtubule-associated protein 2	Protein Atlas, GENENOTE
GFAP	glial fibrillary acidic protein	Protein Atlas, GENENOTE
CALB1	calbindin 1, 28kDa	Protein Atlas
MT3	metallothionein 3	Protein Atlas, GENENOTE
OMG	oligodendrocyte myelin glycoprotein	Protein Atlas, NCBI, GENENOTE
PACSIN1	protein kinase C and casein kinase substrate in neurons 1	Protein Atlas
DLG5	discs, large homolog 5	Protein Atlas
GAP43	growth associated protein 43	Protein Atlas, GENENOTE
SATB2	SATB homeobox 2	Protein Atlas
AMPH	amphiphysin	Protein Atlas, GENENOTE
SNCB	synuclein, beta	Protein Atlas, GENENOTE
HTR1A	5-hydroxytryptamine (serotonin) receptor 1A	NCBI
GRM3	Glutamate receptor, metabotropic 3	NCBI, GENENOTE
GABRA1	Gamma-aminobutyric acid (GABA) A receptor, alpha 1	NCBI
GRM4	Glutamate receptor, metabotropic 4	NCBI
SLC8A2	Solute carrier family 8 (sodium/calcium exchanger), member 2	NCBI
PDYN	Prodynorphin	NCBI
MOG	Myelin oligodendrocyte glycoprotein	NCBI, GENENOTE
KCNK9	Potassium channel, subfamily K, member 9	NCBI
MLC1	Megalencephalic leukoencephalopathy with subcortical cysts 1	NCBI
SLC6A7	Solute carrier family 6 (neurotransmitter transporter, L-proline), member 7	NCBI
RPH3A	Rabphilin 3A homolog	NCBI
OLIG2	Oligodendrocyte lineage transcription factor 2	NCBI, GENENOTE
GABRA6	Gamma-aminobutyric acid (GABA) A receptor, alpha 6	NCBI
SOX3	SRY (sex determining region Y)-box 3	NCBI
SLITRK3	SLIT and NTRK-like family, member 3	NCBI
SVOP	SV2 related protein homolog	NCBI
CPNE6	Copine VI	NCBI
FOXG1	Forkhead box G1	NCBI
CAMKV	CaM kinase-like vesicle-associated	NCBI, GENENOTE
TBR1	T-box, brain, 1	NCBI
NEUROD2	Neurogenic differentiation 2	NCBI
GABRG1	Gamma-aminobutyric acid (GABA) A receptor, gamma 1	NCBI, GENENOTE
KLHL32	Kelch-like 32	NCBI
SNX32	Sorting nexin 32	NCBI
COL20A1	Collagen, type XX, alpha 1	NCBI
KCNV1	Potassium channel, subfamily V, member 1	NCBI
ACCN4	Amiloride-sensitive cation channel 4, pituitary	NCBI
SLC39A12	Solute carrier family 39 (zinc transporter), member 12	NCBI
GPR85	G protein-coupled receptor 85	NCBI
NTSR2	Neurotensin receptor 2	NCBI, GENENOTE
HPCAL4	Hippocalcin like 4	NCBI
DIRAS2	DIRAS family, GTP-binding RAS-like 2	NCBI, GENENOTE
NEUROD6	Neurogenic differentiation 6	NCBI
CACNG3	Calcium channel, voltage-dependent, gamma subunit 3	NCBI
GPR37L1	G protein-coupled receptor 37 like 1	NCBI
LOC100288394	Hypothetical protein LOC100288394	NCBI
PAQR6	Progestin and adipoQ receptor family member VI	NCBI
GPR6	G protein-coupled receptor 6	NCBI
ERMN	Ermin, ERM-like protein	NCBI, GENENOTE
MAGEE2	Melanoma antigen family E, 2	NCBI
TMEM74	Transmembrane protein 74	NCBI
LRTM2	Leucine-rich repeats and transmembrane domains 2	NCBI
SHISA7	Shisa homolog 7	NCBI
OPALIN	Oligodendrocytic myelin paranodal and inner loop protein	NCBI, GENENOTE
GPR17	G protein-coupled receptor 17	NCBI, GENENOTE
C5orf40	Chromosome 5 open reading frame 40	NCBI
LOC283999	Transmembrane protein ENSP00000364084	NCBI
FRMPD2	FERM and PDZ domain containing 2	NCBI
CNPY1	Canopy 1 homolog	NCBI
LOC147670	Hypothetical protein LOC147670	NCBI
LOC100289603	Hypothetical protein LOC100289603	NCBI
KRTAP5-2	Keratin associated protein 5-2	NCBI
FLJ45872	FLJ45872 protein	NCBI
LOC100287250	Hypothetical protein LOC100287250	NCBI
LOC100128131	Hypothetical LOC100128131	NCBI
FLJ32063	Hypothetical LOC150538	NCBI
GPM6A	Glycoprotein M6A	NCBI, GENENOTE
LOC100128651	Hypothetical protein LOC100128651	NCBI
C21orf131	Chromosome 21 open reading frame 131	NCBI
CAMK2A	Calcium/calmodulin-dependent protein kinase II alpha	NCBI
LOC100189589	Hypothetical LOC100189589	NCBI
LOC285281	Hypothetical protein LOC285281	NCBI
NHEG1	Neuroblastoma highly expressed 1	NCBI
LOC100288831	Hypothetical LOC100288831	NCBI
LOC284570	Hypothetical protein LOC284570	NCBI
NEFM	neurofilament, medium polypeptide	GENENOTE
SEPT4	septin 4	GENENOTE
AB007979	Homo sapiens mRNA, chromosome 1 specific transcript KIAA0510.	GENENOTE
ABCA2	ATP-binding cassette, sub-family A (ABC1), member 2	GENENOTE
ACCN2	amiloride-sensitive cation channel 2, neuronal	GENENOTE
ADAM22	ADAM metallopeptidase domain 22	GENENOTE
ADORA1	adenosine A1 receptor	GENENOTE
AGPAT4	1-acylglycerol-3-phosphate O-acyltransferase 4	GENENOTE
AIFM3	apoptosis-inducing factor, mitochondrion-associated, 3	GENENOTE
AK021664	Homo sapiens cDNA FLJ11602 fis, clone HEMBA1003908.	GENENOTE
AK054684	Homo sapiens cDNA FLJ30122 fis, clone BRACE1000087.	GENENOTE
AK056222	Homo sapiens cDNA FLJ31660 fis, clone NT2RI2004410.	GENENOTE
AK090773	Homo sapiens cDNA FLJ33454 fis, clone BRAMY2000231.	GENENOTE
AK094850	Homo sapiens cDNA FLJ37531 fis, clone BRCAN2012929.	GENENOTE
AK094995	Homo sapiens cDNA FLJ37676 fis, clone BRHIP2012627.	GENENOTE
AK095500	Homo sapiens cDNA FLJ38181 fis, clone FCBBF1000125.	GENENOTE
AK123310	Homo sapiens cDNA FLJ41316 fis, clone BRAMY2043314.	GENENOTE
AK124776	Homo sapiens cDNA FLJ42786 fis, clone BRAWH3006761.	GENENOTE
AK5	adenylate kinase 5	GENENOTE
ANKS1B	ankyrin repeat and sterile alpha motif domain containing 1B	GENENOTE
ANLN	anillin, actin binding protein	GENENOTE
APC2	adenomatosis polyposis coli 2	GENENOTE
ARHGAP21	Rho GTPase activating protein 21	GENENOTE
ARHGAP39	Rho GTPase activating protein 39	GENENOTE
ARHGEF7	Rho guanine nucleotide exchange factor (GEF) 7	GENENOTE
ARL3	ADP-ribosylation factor-like 3	GENENOTE
ASPHD1	aspartate beta-hydroxylase domain containing 1	GENENOTE
ASTN1	astrotactin 1	GENENOTE
ATCAY	ataxia, cerebellar, Cayman type	GENENOTE
ATL1	atlastin GTPase 1	GENENOTE
ATP1B2	ATPase, Na+/K+ transporting, beta 2 polypeptide	GENENOTE
ATP6V1G2	ATPase, H+ transporting, lysosomal 13kDa, V1 subunit G2	GENENOTE
ATP8A2	ATPase, aminophospholipid transporter, class I, type 8A, member 2	GENENOTE
B3GAT2	beta-1,3-glucuronyltransferase 2 (glucuronosyltransferase S)	GENENOTE
BAALC	brain and acute leukemia, cytoplasmic	GENENOTE
BC033950	Homo sapiens cDNA clone IMAGE:5286091.	GENENOTE
BC034306	Homo sapiens cDNA clone IMAGE:4828807.	GENENOTE
BC037528	Homo sapiens cDNA clone IMAGE:4794876.	GENENOTE
BC040293	Homo sapiens cDNA clone IMAGE:4820330.	GENENOTE
BC045805	Homo sapiens cDNA clone IMAGE:4821555.	GENENOTE
BCAN	brevican	GENENOTE
BEND6	BEN domain containing 6	GENENOTE
BX538233	Homo sapiens mRNA; cDNA DKFZp686C0248 (from clone DKFZp686C0248).	GENENOTE
C10orf90	chromosome 10 open reading frame 90	GENENOTE
C12orf76	chromosome 12 open reading frame 76	GENENOTE
C14orf132	chromosome 14 open reading frame 132	GENENOTE
C16orf88	chromosome 16 open reading frame 88	GENENOTE
C1orf61	chromosome 1 open reading frame 61	GENENOTE
C1QTNF4	C1q and tumor necrosis factor related protein 4	GENENOTE
C20orf103	chromosome 20 open reading frame 103	GENENOTE
C6orf225	chromosome 6 open reading frame 225	GENENOTE
C7orf41	chromosome 7 open reading frame 41	GENENOTE
C8orf46	chromosome 8 open reading frame 46	GENENOTE
CABP7	calcium binding protein 7	GENENOTE
CACNA1B	calcium channel, voltage-dependent, N type, alpha 1B subunit	GENENOTE
CADM2	cell adhesion molecule 2	GENENOTE
CADM4	cell adhesion molecule 4	GENENOTE
CCDC85A	coiled-coil domain containing 85A	GENENOTE
CDC42	cell division cycle 42 (GTP binding protein, 25kDa)	GENENOTE
CDK5	cyclin-dependent kinase 5	GENENOTE
CDK5R2	cyclin-dependent kinase 5, regulatory subunit 2 (p39)	GENENOTE
CEND1	cell cycle exit and neuronal differentiation 1	GENENOTE
CHL1	cell adhesion molecule with homology to L1CAM (close homolog of L1)	GENENOTE
CKMT1A	creatine kinase, mitochondrial 1A	GENENOTE
CKMT1B	creatine kinase, mitochondrial 1B	GENENOTE
CLASP2	cytoplasmic linker associated protein 2	GENENOTE
CLDN11	claudin 11	GENENOTE
CLIP2	CAP-GLY domain containing linker protein 2	GENENOTE
CLIP3	CAP-GLY domain containing linker protein 3	GENENOTE
CNTN1	contactin 1	GENENOTE
CNTN2	contactin 2 (axonal)	GENENOTE
CNTNAP1	contactin associated protein 1	GENENOTE
CNTNAP4	contactin associated protein-like 4	GENENOTE
COL11A1	collagen, type XI, alpha 1	GENENOTE
COL9A3	collagen, type IX, alpha 3	GENENOTE
COPG2IT1	COPG2 imprinted transcript 1 (non-protein coding)	GENENOTE
CORO2B	coronin, actin binding protein, 2B	GENENOTE
CPEB1	cytoplasmic polyadenylation element binding protein 1	GENENOTE
CPLX2	complexin 2	GENENOTE
CRB1	crumbs homolog 1	GENENOTE
CRB2	crumbs homolog 2	GENENOTE
CRMP1	collapsin response mediator protein 1	GENENOTE
CSPG5	chondroitin sulfate proteoglycan 5 (neuroglycan C)	GENENOTE
CTNNA2	catenin (cadherin-associated protein), alpha 2	GENENOTE
CTNND2	catenin (cadherin-associated protein), delta 2 (neural plakophilin-related arm-repeat protein)	GENENOTE
DBC1	deleted in bladder cancer 1	GENENOTE
DCLK1	doublecortin-like kinase 1	GENENOTE
DCUN1D5	DCN1, defective in cullin neddylation 1, domain containing 5	GENENOTE
DMRTC1	DMRT-like family C1	GENENOTE
DMRTC1B	DMRT-like family C1B	GENENOTE
DNAJC18	DnaJ (Hsp40) homolog, subfamily C, member 18	GENENOTE
DNER	delta/notch-like EGF repeat containing	GENENOTE
DNM3	dynamin 3	GENENOTE
DOCK3	dedicator of cytokinesis 3	GENENOTE
DPP6	dipeptidyl-peptidase 6	GENENOTE
DTNA	dystrobrevin, alpha	GENENOTE
EDIL3	EGF-like repeats and discoidin I-like domains 3	GENENOTE
EIF4E	eukaryotic translation initiation factor 4E	GENENOTE
EIF5A2	eukaryotic translation initiation factor 5A2	GENENOTE
ELAVL1	ELAV (embryonic lethal, abnormal vision)-like 1 (Hu antigen R)	GENENOTE
ELAVL3	ELAV (embryonic lethal, abnormal vision)-like 3 (Hu antigen C)	GENENOTE
FABP7	fatty acid binding protein 7, brain	GENENOTE
FAM123A	family with sequence similarity 123A	GENENOTE
FAM125B	family with sequence similarity 125, member B	GENENOTE
FAM131C	family with sequence similarity 131, member C	GENENOTE
FAM133A	family with sequence similarity 133, member A	GENENOTE
FAM171B	family with sequence similarity 171, member B	GENENOTE
FAM181B	family with sequence similarity 181, member B	GENENOTE
FAM18A	family with sequence similarity 18, member A	GENENOTE
FAM19A5	family with sequence similarity 19 (chemokine (C-C motif)-like), member A5	GENENOTE
FAM57B	family with sequence similarity 57, member B	GENENOTE
FAT3	FAT tumor suppressor homolog 3	GENENOTE
FBXL16	F-box and leucine-rich repeat protein 16	GENENOTE
FBXL2	F-box and leucine-rich repeat protein 2	GENENOTE
FGFR2	fibroblast growth factor receptor 2	GENENOTE
FMN2	formin 2	GENENOTE
FSTL5	follistatin-like 5	GENENOTE
FUT9	fucosyltransferase 9 (alpha (1,3) fucosyltransferase)	GENENOTE
FXYD7	FXYD domain containing ion transport regulator 7	GENENOTE
GABBR1	gamma-aminobutyric acid (GABA) B receptor, 1	GENENOTE
GABRB3	gamma-aminobutyric acid (GABA) A receptor, beta 3	GENENOTE
GDAP1	ganglioside-induced differentiation-associated protein 1	GENENOTE
GLDN	gliomedin	GENENOTE
GLRA2	glycine receptor, alpha 2	GENENOTE
GLT25D2	glycosyltransferase 25 domain containing 2	GENENOTE
GNAO1	guanine nucleotide binding protein (G protein), alpha activating activity polypeptide O	GENENOTE
GNAZ	guanine nucleotide binding protein (G protein), alpha z polypeptide	GENENOTE
GPM6B	glycoprotein M6B	GENENOTE
GPR158	G protein-coupled receptor 158	GENENOTE
GPR37	G protein-coupled receptor 37 (endothelin receptor type B-like)	GENENOTE
GPRIN1	G protein regulated inducer of neurite outgrowth 1	GENENOTE
GRIA3	glutamate receptor, ionotrophic, AMPA 3	GENENOTE
GRIA4	glutamate receptor, ionotrophic, AMPA 4	GENENOTE
GRIK3	glutamate receptor, ionotropic, kainate 3	GENENOTE
GRIN1	glutamate receptor, ionotropic, N-methyl D-aspartate 1	GENENOTE
GRIN2C	glutamate receptor, ionotropic, N-methyl D-aspartate 2C	GENENOTE
GRIN3A	glutamate receptor, ionotropic, N-methyl-D-aspartate 3A	GENENOTE
GRM7	glutamate receptor, metabotropic 7	GENENOTE
HABP4	hyaluronan binding protein 4	GENENOTE
HCN2	hyperpolarization activated cyclic nucleotide-gated potassium channel 2	GENENOTE
HEPACAM	hepatocyte cell adhesion molecule	GENENOTE
Hs.120873	Leucine rich repeat containing 4B	GENENOTE
Hs.148383	Transcribed locus	GENENOTE
Hs.270055	SH3-domain GRB2-like 3	GENENOTE
Hs.407580	Plakophilin 4	GENENOTE
Hs.437894	Bromodomain containing 7	GENENOTE
Hs.444181	Transcribed locus	GENENOTE
Hs.46473	Transcribed locus	GENENOTE
Hs.473918	Transcribed locus	GENENOTE
Hs.475334	Family with sequence similarity 168, member A	GENENOTE
Hs.529566	CDNA FLJ33274 fis, clone ASTRO2007962	GENENOTE
Hs.548239	Espin pseudogene	GENENOTE
Hs.551266	Transcribed locus	GENENOTE
Hs.557747	Transcribed locus	GENENOTE
Hs.584756	Transcribed locus	GENENOTE
Hs.586534	Transcribed locus	GENENOTE
Hs.596876	Transcribed locus	GENENOTE
Hs.601810	Transcribed locus	GENENOTE
Hs.604812	Transcribed locus, weakly similar to XP_001479008.1	GENENOTE
Hs.605950	Transcribed locus	GENENOTE
Hs.606711	Transcribed locus	GENENOTE
Hs.632420	Leucine rich repeat containing 8 family, member B	GENENOTE
Hs.632906	Transcribed locus	GENENOTE
Hs.644848	Transcribed locus	GENENOTE
Hs.648434	Opioid growth factor receptor-like 1	GENENOTE
Hs.648542	Transcribed locus	GENENOTE
Hs.652370	Hypothetical LOC729658	GENENOTE
Hs.655122	Transcribed locus, strongly similar to NP_443100.1 immunoglobulin superfamily, member 8	GENENOTE
Hs.657338	CDNA FLJ31091 fis, clone IMR321000155, highly similar to 60S RIBOSOMAL PROTEIN L35A	GENENOTE
Hs.659164	Lipoma HMGIC fusion partner-like 3	GENENOTE
Hs.665544	Transcribed locus, strongly similar to NP_443728.3 mediator of RNA polymerase II transcription subunit 12-like protein [Homo sapiens]	GENENOTE
Hs.668697	Transcribed locus	GENENOTE
Hs.669234	Transcribed locus	GENENOTE
Hs.670275	Transcribed locus	GENENOTE
Hs.693843	Transcribed locus	GENENOTE
Hs.696100	Transcribed locus	GENENOTE
Hs.696160	Phosphatidylinositol transfer protein, cytoplasmic 1	GENENOTE
Hs.710763	Transcribed locus	GENENOTE
Hs.723816	G protein-coupled receptor 37 (endothelin receptor type B-like)	GENENOTE
Hs.723845	Neurofilament, medium polypeptide	GENENOTE
HTR2C	5-hydroxytryptamine (serotonin) receptor 2C	GENENOTE
IGLON5	IgLON family member 5	GENENOTE
IGSF11	immunoglobulin superfamily, member 11	GENENOTE
INA	internexin neuronal intermediate filament protein, alpha	GENENOTE
INPP5F	inositol polyphosphate-5-phosphatase F	GENENOTE
IQSEC3	IQ motif and Sec7 domain 3	GENENOTE
JPH3	junctophilin 3	GENENOTE
KCNA1	potassium voltage-gated channel, shaker-related subfamily, member 1 (episodic ataxia with myokymia)	GENENOTE
KCNJ10	potassium inwardly-rectifying channel, subfamily J, member 10	GENENOTE
KCNMA1	potassium large conductance calcium-activated channel, subfamily M, alpha member 1	GENENOTE
KCNQ2	potassium voltage-gated channel, KQT-like subfamily, member 2	GENENOTE
KCTD4	potassium channel tetramerisation domain containing 4	GENENOTE
KIAA1755	KIAA1755	GENENOTE
KIF3A	kinesin family member 3A	GENENOTE
KIF3C	kinesin family member 3C	GENENOTE
KIF5A	kinesin family member 5A	GENENOTE
KSR2	kinase suppressor of ras 2	GENENOTE
LASS1	LAG1 homolog, ceramide synthase 1	GENENOTE
LGI1	leucine-rich, glioma inactivated 1	GENENOTE
LIX1	Lix1 homolog (chicken)	GENENOTE
LPAR1	lysophosphatidic acid receptor 1	GENENOTE
LPHN3	latrophilin 3	GENENOTE
LRP2	low density lipoprotein receptor-related protein 2	GENENOTE
LRP4	low density lipoprotein receptor-related protein 4	GENENOTE
LRRC4B	leucine rich repeat containing 4B	GENENOTE
LRRC4C	leucine rich repeat containing 4C	GENENOTE
MAGI2	membrane associated guanylate kinase, WW and PDZ domain containing 2	GENENOTE
MAP1B	microtubule-associated protein 1B	GENENOTE
MAP4	microtubule-associated protein 4	GENENOTE
MAP6	microtubule-associated protein 6	GENENOTE
MAP6D1	MAP6 domain containing 1	GENENOTE
MAP7D2	MAP7 domain containing 2	GENENOTE
MAPK8IP1	mitogen-activated protein kinase 8 interacting protein 1	GENENOTE
MEG3	maternally expressed 3 (non-protein coding)	GENENOTE
MEGF10	multiple EGF-like-domains 10	GENENOTE
MICALL2	MICAL-like 2	GENENOTE
MOBP	myelin-associated oligodendrocyte basic protein	GENENOTE
MPP2	membrane protein, palmitoylated 2 (MAGUK p55 subfamily member 2)	GENENOTE
NACAD	NAC alpha domain containing	GENENOTE
NAP1L2	nucleosome assembly protein 1-like 2	GENENOTE
NAP1L3	nucleosome assembly protein 1-like 3	GENENOTE
NAP1L5	nucleosome assembly protein 1-like 5	GENENOTE
NCAN	neurocan	GENENOTE
NCRNA00087	non-protein coding RNA 87	GENENOTE
NDP	Norrie disease (pseudoglioma)	GENENOTE
NFASC	neurofascin homolog	GENENOTE
NIPAL4	NIPA-like domain containing 4	GENENOTE
NKAIN2	Na+/K+ transporting ATPase interacting 2	GENENOTE
NKX2-2	NK2 homeobox 2	GENENOTE
NLGN3	neuroligin 3	GENENOTE
NOVA1	neuro-oncological ventral antigen 1	GENENOTE
NPAS3	neuronal PAS domain protein 3	GENENOTE
NRG3	neuregulin 3	GENENOTE
NRIP3	nuclear receptor interacting protein 3	GENENOTE
NRSN1	neurensin 1	GENENOTE
NTM	neurotrimin	GENENOTE
NTRK2	neurotrophic tyrosine kinase, receptor, type 2	GENENOTE
NTRK3	neurotrophic tyrosine kinase, receptor, type 3	GENENOTE
ODZ4	odz, odd Oz/ten-m homolog 4	GENENOTE
OLFM1	olfactomedin 1	GENENOTE
OLIG1	oligodendrocyte transcription factor 1	GENENOTE
PANX2	pannexin 2	GENENOTE
PAQR4	progestin and adipoQ receptor family member IV	GENENOTE
PAQR8	progestin and adipoQ receptor family member VIII	GENENOTE
PCDH9	protocadherin 9	GENENOTE
PCDHA10	protocadherin alpha 10	GENENOTE
PCDHAC2	protocadherin alpha subfamily C, 2	GENENOTE
PCP4L1	Purkinje cell protein 4 like 1	GENENOTE
PCYT1B	phosphate cytidylyltransferase 1, choline, beta	GENENOTE
PEG10	paternally expressed 10	GENENOTE
PEG3	paternally expressed 3	GENENOTE
PEX5L	peroxisomal biogenesis factor 5-like	GENENOTE
PHIP	pleckstrin homology domain interacting protein	GENENOTE
PITPNC1	phosphatidylinositol transfer protein, cytoplasmic 1	GENENOTE
PLLP	plasma membrane proteolipid (plasmolipin)	GENENOTE
PLXNB3	plexin B3	GENENOTE
PMP2	peripheral myelin protein 2	GENENOTE
PNMA2	paraneoplastic antigen MA2	GENENOTE
POU3F2	POU class 3 homeobox 2	GENENOTE
PPFIA2	protein tyrosine phosphatase, receptor type, f polypeptide (PTPRF), interacting protein (liprin), alpha 2	GENENOTE
PPP2R2C	protein phosphatase 2, regulatory subunit B, gamma	GENENOTE
PSD2	pleckstrin and Sec7 domain containing 2	GENENOTE
PSRC1	proline/serine-rich coiled-coil 1	GENENOTE
PTPRD	protein tyrosine phosphatase, receptor type, D	GENENOTE
PTPRZ1	protein tyrosine phosphatase, receptor-type, Z polypeptide 1	GENENOTE
PURG	purine-rich element binding protein G	GENENOTE
PXK	PX domain containing serine/threonine kinase	GENENOTE
RAB33A	RAB33A, member RAS oncogene family	GENENOTE
RAB3C	RAB3C, member RAS oncogene family	GENENOTE
RAP1GDS1	RAP1, GTP-GDP dissociation stimulator 1	GENENOTE
RASGRF1	Ras protein-specific guanine nucleotide-releasing factor 1	GENENOTE
RASGRF2	Ras protein-specific guanine nucleotide-releasing factor 2	GENENOTE
RDX	radixin	GENENOTE
REEP2	receptor accessory protein 2	GENENOTE
RFTN2	raftlin family member 2	GENENOTE
RFX4	regulatory factor X, 4	GENENOTE
RGS11	regulator of G-protein signaling 11	GENENOTE
RGS8	regulator of G-protein signaling 8	GENENOTE
RIC3	resistance to inhibitors of cholinesterase 3 homolog	GENENOTE
RIMS3	regulating synaptic membrane exocytosis 3	GENENOTE
RTN1	reticulon 1	GENENOTE
SALL2	sal-like 2	GENENOTE
SAMD8	sterile alpha motif domain containing 8	GENENOTE
SCG3	secretogranin III	GENENOTE
SCN1A	sodium channel, voltage-gated, type I, alpha subunit	GENENOTE
SCRG1	stimulator of chondrogenesis 1	GENENOTE
SFRS13B	splicing factor, arginine/serine-rich 13B	GENENOTE
SH3GL2	SH3-domain GRB2-like 2	GENENOTE
SH3PXD2B	SH3 and PX domains 2B	GENENOTE
SH3TC2	SH3 domain and tetratricopeptide repeats 2	GENENOTE
SHC4	SHC (Src homology 2 domain containing) family, member 4	GENENOTE
SHISA6	shisa homolog 6	GENENOTE
SLAIN1	SLAIN motif family, member 1	GENENOTE
SLC12A5	solute carrier family 12 (potassium/chloride transporter), member 5	GENENOTE
SLC13A4	solute carrier family 13 (sodium/sulfate symporters), member 4	GENENOTE
SLC1A3	solute carrier family 1 (glial high affinity glutamate transporter), member 3	GENENOTE
SLC32A1	solute carrier family 32 (GABA vesicular transporter), member 1	GENENOTE
SLC44A1	solute carrier family 44, member 1	GENENOTE
SLC6A11	solute carrier family 6 (neurotransmitter transporter, GABA), member 11	GENENOTE
SLC7A14	solute carrier family 7 (cationic amino acid transporter, y+ system), member 14	GENENOTE
SLC9A6	solute carrier family 9 (sodium/hydrogen exchanger), member 6	GENENOTE
SLCO1A2	solute carrier organic anion transporter family, member 1A2	GENENOTE
SLITRK5	SLIT and NTRK-like family, member 5	GENENOTE
SOX10	SRY (sex determining region Y)-box 10	GENENOTE
SOX2	SRY (sex determining region Y)-box 2	GENENOTE
SOX2OT	SOX2 overlapping transcript (non-protein coding)	GENENOTE
SOX8	SRY (sex determining region Y)-box 8	GENENOTE
SPOCK3	sparc/osteonectin, cwcv and kazal-like domains proteoglycan (testican) 3	GENENOTE
SPTBN4	spectrin, beta, non-erythrocytic 4	GENENOTE
SRCIN1	SRC kinase signaling inhibitor 1	GENENOTE
SRPK2	SFRS protein kinase 2	GENENOTE
ST18	suppression of tumorigenicity 18	GENENOTE
STMN2	stathmin-like 2	GENENOTE
STMN4	stathmin-like 4	GENENOTE
STX1B	syntaxin 1B	GENENOTE
STXBP5L	syntaxin binding protein 5-like	GENENOTE
SYN2	synapsin II	GENENOTE
SYNGR3	synaptogyrin 3	GENENOTE
SYNJ2	synaptojanin 2	GENENOTE
SYT1	synaptotagmin I	GENENOTE
SYT11	synaptotagmin XI	GENENOTE
SYT2	synaptotagmin II	GENENOTE
TAGLN3	transgelin 3	GENENOTE
TCEAL6	transcription elongation factor A (SII)-like 6	GENENOTE
TCEAL7	transcription elongation factor A (SII)-like 7	GENENOTE
THRA	thyroid hormone receptor, alpha (erythroblastic leukemia viral (v-erb-a) oncogene homolog, avian)	GENENOTE
TMEM144	transmembrane protein 144	GENENOTE
TMEM151B	transmembrane protein 151B	GENENOTE
TMEM59L	transmembrane protein 59-like	GENENOTE
TMEM90A	transmembrane protein 90A	GENENOTE
TMOD2	tropomodulin 2 (neuronal)	GENENOTE
TRIL	TLR4 interactor with leucine rich repeats	GENENOTE
TRIM9	tripartite motif-containing 9	GENENOTE
TTBK1	tau tubulin kinase 1	GENENOTE
TTC9B	tetratricopeptide repeat domain 9B	GENENOTE
TTLL7	tubulin tyrosine ligase-like family, member 7	GENENOTE
TTYH2	tweety homolog 2	GENENOTE
TUBB2B	tubulin, beta 2B	GENENOTE
TUBB4	tubulin, beta 4	GENENOTE
VAT1L	vesicle amine transport protein 1 homolog	GENENOTE
VGF	VGF nerve growth factor inducible	GENENOTE
WASF1	WAS protein family, member 1	GENENOTE
WASF3	WAS protein family, member 3	GENENOTE
ZCCHC12	zinc finger, CCHC domain containing 12	GENENOTE
ZCWPW1	zinc finger, CW type with PWWP domain 1	GENENOTE
ZDHHC22	zinc finger, DHHC-type containing 22	GENENOTE
ZDHHC9	zinc finger, DHHC-type containing 9	GENENOTE
ZFYVE16	zinc finger, FYVE domain containing 16	GENENOTE
ZIC2	Zic family member 2	GENENOTE
ZIC4	Zic family member 4	GENENOTE
ZNF195	zinc finger protein 195	GENENOTE
ZNF365	zinc finger protein 365	GENENOTE
ZNF488	zinc finger protein 488	GENENOTE
ZNF536	zinc finger protein 536	GENENOTE
