# Supplementary material for: Proteomic discovery in sickle cell disease: Elevated neurogranin levels in children with sickle cell disease
Source: Proteomics Clin Appl. Author manuscript; Available in PMC 2022 Sep 1. (PMC8666096; doi:10.1002/prca.202100003)
Supplement: Supplemental Table 2 [file NIHMS1757259-supplement-Supplemental_Table_2.xlsx]

## Sheet: Sheet4
Supplemental Table 2. Proteins identified in age-matched non-SCD controls only
Accession	IPI	Protein Name	Avg Unique Peptides	Total SC	Log(e)	Avg SC per Protein
A6BM72		Multiple epidermal growth factor-like domains 11	2	2	-1.15	2
A6NCM0		Putative uncharacterized protein TRIM41	2	2	-1.9	2
A6NDM0		DNA topoisomerase 2	2	4	-3.4	4
A6NIH1		Putative uncharacterized protein RPL14P1	2	2	-2.3	2
A6NMN0		Putative uncharacterized protein PHKA1	2	2	-1.25	2
A7E2V4		Zinc finger SWIM domain-containing protein KIAA0913	2.5	10	-8.075	5
A7L3I8		Elastin	2	2	-8.2	2
A8MWI1		Putative uncharacterized protein GPR179	2	3	-8	3
A8MWV3		Putative uncharacterized protein OSCAR	2	2	-1.55	2
A8MYA5		Ubiquitin carboxyl-terminal hydrolase	3	24	-2.18571	24
A8TX70		Collagen alpha-5(VI) chain	3	6	-7.26667	6
A9CMF9		Dual Intracellular Von Willebrand factor domain A	2	2	-8.6	2
B2RB43		BCL2-like 13	2	2	-4.5	2
B2RC09		Apolipoprotein F (APOF)	2.33333	21	-6.15556	7
B2RMV5		ADAM metallopeptidase domain 28	2	13	-1.98571	13
B3KRZ1		Insulin-like growth factor-binding protein 3	5	7	-23.3	7
B3KSB2		Macrophage mannose receptor 2	2	2	-3.3	2
B3KUB7		Goodpasture antigen-binding protein	2	6	-2.36	6
B4DS65		Anion exchange protein 3	2	2	-3.7	2
B4DTK7		Homo sapiens conserved nuclear protein NHN1 (NHN1)	2	2	-8.8	2
B4E2S4		Sentrin-specific protease 2	2	2	-1.3	2
B4E335		Actin, cytoplasmic 1	2	3	-4.8	3
B4E3P1		Homo sapiens tropomyosin 2 (beta) (TPM2), transcript variant 2	2	2	-4.8	2
B6ZDQ0		THADA	2	3	-1.46667	3
B7ZA13		Probable calcium-transporting ATPase	2	2	-7.5	2
C9JZJ9		SERPING1	2	3	-4.75	3
	IPI00002579		2	2	-8.6	2
	IPI00008790		2	3	-1.55	3
	IPI00030876		2	2	-7.8	2
	IPI00165486		2	2	-1.25	2
	IPI00294649		27.8	332	-192.58	66.4
	IPI00335343		2	2	-2.2	2
	IPI00395977		3	5	-5.15	5
	IPI00412216		2	2	-1.35	2
	IPI00419106		2	3	-1.6	3
	IPI00455477		2	8	-1.68571	8
	IPI00745180		2	8	-1.3	2.66667
	IPI00747774		2	2	-1.5	2
	IPI00783752		2	3	-2.1	3
	IPI00787323		2	3	-2	3
	IPI00788213		2	2	-1.15	2
	IPI00788288		2	2	-8.5	2
	IPI00789690		2	2	-1.25	2
	IPI00791350		2.5	102	-6.34981	51
	IPI00793953		2	3	-7.2	3
	IPI00845354		2	5	-16.7	5
	IPI00873445		2	3	-8.4	3
	IPI00879084		2	2	-26.7	2
	IPI00886847		2	9	-2.4	9
	IPI00886911		2	2	-9.1	2
	IPI00887780		2	22	-1.89375	11
	IPI00888096		2.5	10	-3.825	5
	IPI00889177		2	3	-10.9	3
	IPI00910774		2	2	-1.15	2
O00446		Mucin MUC5B	2	2	-1.1	2
O14966		Ras-related protein Rab-7L1	2	2	-1.55	2
O15398		N-methyl-D-aspartate receptor 2C subunit	3	3	-13.6	3
O15499		Homeobox protein goosecoid-2	2	4	-1.5	4
O43439		Protein CBFA2T2	2	2	-7	2
O60309		Leucine-rich repeat-containing protein 37A3	2	2	-4.6	2
O60337		E3 ubiquitin-protein ligase MARCH6	2	2	-1.05	2
O60502		Bifunctional protein NCOAT	2	2	-1.3	2
O60548		Forkhead box protein D2	2	2	-1.9	2
O75096		Low-density lipoprotein receptor-related protein 4	2	2	-1.55	2
O75351		Vacuolar protein sorting-associated protein 4B	2	3	-8.7	3
O75452		Retinol dehydrogenase 16	2	2	-1.45	2
O75636		Ficolin-3	2	2	-1.95	2
O75762		Transient receptor potential cation channel subfamily A member 1	2	2	-1.15	2
O76021		Ribosomal L1 domain-containing protein 1	2	2	-1.7	2
O94851		Protein MICAL-2	2	6	-2	6
O94910		Latrophilin-1	2	2	-1.35	2
O95973		VH4 heavy chain variable region	3	5	-2.83333	5
P01599		Ig kappa chain V-I region Gal	2	3	-10.7	3
P01714		Ig lambda chain V-III region SH	2	11	-2.57	11
P01775		Ig heavy chain V-III region LAY	2	5	-8.95	5
P04430		Ig kappa chain V-I region BAN	2	4	-6.7	4
P05090		Apolipoprotein D	3	25	-3.4875	12.5
P05981		Serine protease hepsin	3	5	-2.3	5
P12111		Collagen alpha-3(VI) chain	2	2	-1.45	2
P17181		Interferon-alpha/beta receptor alpha chain	2	4	-8	4
P19012		Keratin, type I cytoskeletal 15	2	2	-13.75	2
P19623		Spermidine synthase	2	2	-1.15	2
P21918		D(1B) dopamine receptor	3	6	-1.3	6
P23470		Receptor-type tyrosine-protein phosphatase gamma	2	2	-1.6	2
P24593		Insulin-like growth factor-binding protein 5	2	6	-10.55	3
P25705		ATP synthase subunit alpha, mitochondrial	3	6	-20.3	6
P29144		Tripeptidyl-peptidase 2	2	2	-1.5	2
P32856		Syntaxin-2	2	2	-13.8	2
P39060		Collagen alpha-1(XVIII) chain	2	3	-2.25	3
P41250		Glycyl-tRNA synthetase	2	2	-1.35	2
P49908		Utrophin	2	5	-1.6	5
P51991		Heterogeneous nuclear ribonucleoprotein A3	2	2	-1.35	2
P53992		Protein transport protein Sec24C	2	2	-3.4	2
P54826		Growth arrest-specific protein 1	2	2	-1.5	2
P58304		Visual system homeobox 2	2	2	-1.85	2
P68371		Tubulin beta-2C chain	2	3	-9.9	3
P78332		RNA-binding protein 6	2	2	-6.1	2
P78386		Keratin, type II cuticular Hb5	8	13	-41.5	13
P83110		Probable serine protease HTRA3	2	2	-1.65	2
Q01167		Forkhead box protein K2	2	2	-2.9	2
Q05CA1		PRDM8 protein	2	3	-5	3
Q06945		Transcription factor SOX-4	2	2	-2.3	2
Q07973		1,25-dihydroxyvitamin D(3) 24-hydroxylase, mitochondrial	2	2	-2.2	2
Q0QEN7		ATP synthase subunit beta	2	6	-9.9	6
Q0VG94		C9orf66 protein	2	2	-1.3	2
Q12791		Calcium-activated potassium channel subunit alpha-1	3	5	-2	5
Q12802		A-kinase anchor protein 13	2	2	-1.35	2
Q12830		Nucleosome-remodeling factor subunit BPTF	2	2	-5.35	2
Q13045		Protein flightless-1 homolog	2	4	-1.6	2
Q13263		Transcription intermediary factor 1-beta	2	2	-1.1	2
Q13425		Beta-2-syntrophin	2	2	-1.55	2
Q13751		Laminin subunit beta-3	2	6	-3.675	3
Q14247		Src substrate cortactin	4	7	-4.5	7
Q14683		Structural maintenance of chromosomes protein 1A	2	2	-1.15	2
Q14686		Nuclear receptor coactivator 6	2	2	-1.5	2
Q15149		Plectin-1	2	6	-1.4	3
Q16584		Mitogen-activated protein kinase kinase kinase 11	3	3	-4.8	3
Q16643		Drebrin	2	2	-11.1	2
Q4G0A6		Protein FAM188B	2	2	-1.15	2
Q4LE53		Ephrin receptor	2	2	-1.6	2
Q4VNC1		Probable cation-transporting ATPase 13A4	2	4	-1.275	4
Q53EX9		Cytochrome P450, family 2, subfamily C, polypeptide 18 variant	2	2	-4.3	2
Q53G78		Cell division cycle 2-like 5 isoform 2 variant	2	2	-1.1	2
Q53SY7		Putative uncharacterized protein CAD	2	2	-2	2
Q53XB1		Putative uncharacterized protein DKFZp686O2082	2	2	-2.2	2
Q53YY8		Apolipoprotein C-IV	2	8	-2.47	8
Q587J7		Tudor domain-containing protein 12	3	13	-2	13
Q59FU4		Diacylglycerol kinase epsilon variant	2	2	-1.4	2
Q59HA9		Glutamate [NMDA] receptor subunit epsilon 2 variant	2	2	-1.35	2
Q5BJH7		Protein YIF1B	2	2	-1.45	2
Q5JSH3		WD repeat-containing protein 44	2	3	-1.7	3
Q5M9N0		Coiled-coil domain-containing protein 158	2	4	-8.4	4
Q5QNZ9		Poly (ADP-ribose) polymerase family, member 4	2	14	-3.11111	7
Q5SQI5		Neuroepithelial cell transforming gene 1	2	10	-1.53125	5
Q5T123		SH3 domain binding glutamic acid-rich protein like 3	4	7	-20.9	7
Q5T1H1		Protein eyes shut homolog	2	8	-2.17143	8
Q5T208		Nicastrin	2	2	-7.8	2
Q5TGY3		A.T hook DNA-binding motif-containing protein 1	2	4	-1.575	2
Q5VT02		Family with sequence similarity 22, member D	2	3	-4.5	3
Q5VT97		Rho GTPase-activating protein SYDE2	2	3	-1.7	3
Q63HK5		Teashirt homolog 3	2	2	-1.35	2
Q66K75		MYH11 protein	2	2	-8.9	2
Q6BAA4		Fc receptor-like B	2	2	-6.6	2
Q6FHW3		DF protein	2	2	-2.1	2
Q6NV74		Uncharacterized protein C2orf55	2	2	-1.85	2
Q6P4D5		Protein FAM122C	2	2	-5.5	2
Q6PD62		IGK@ protein	10.25	1376	-32.5561	344
Q6PJ81		RNA polymerase-associated protein CTR9 homolog	4	6	-6.1	6
Q6PJJ1		MDN1 protein	2	2	-2.15	2
Q6PJY1		FUBP1 protein	3	3	-13.6	3
Q6UWE0		E3 ubiquitin-protein ligase LRSAM1	2	9	-5.7	9
Q6UY01		Leucine-rich repeat-containing protein 31	2	3	-1.4	3
Q6VLV1		Cytochrome b	2	2	-3.1	2
Q6YL37		Putative uncharacterized protein	2	3	-2	3
Q6ZRH9		Uncharacterized protein FLJ46347	2	3	-1.76667	3
Q6ZRR9		Doublecortin domain-containing protein 5	2	2	-3.8	2
Q6ZU21		Uncharacterized protein FLJ44048	2	2	-1.3	2
Q76LX8		A disintegrin and metalloproteinase with thrombospondin motifs 13	2	2	-1.15	2
Q7RTX5		Pantothenate kinase 2	2	3	-1.5	3
Q7Z2R0		NEB protein	2	2	-1.45	2
Q7Z5R6		Amyloid beta A4 precursor protein-binding family B member 1-interacting protein	2	4	-2.9	4
Q7Z6L0		Proline-rich transmembrane protein 2	2	2	-1.15	2
Q86XA9		HEAT repeat-containing protein 5A	2	2	-7.7	2
Q86XR9		Coagulant factor IX	4	9	-10.4	9
Q86XZ4		Spermatogenesis-associated serine-rich protein 2	2	2	-1.25	2
Q86YP4		Transcriptional repressor p66-alpha	2	2	-1.3	2
Q8IVX9		Similar to calcineurin binding protein 1	2	4	-1.3	2
Q8IWE5		Pleckstrin homology domain-containing family M member 2	2	2	-1.55	2
Q8IWF6		Protein FAM116A	2	3	-1.46667	3
Q8IWZ2		Multiple ankyrin repeats single KH domain protein isoform 2	2	18	-1.7	18
Q8IZ52		Chondroitin sulfate synthase 2	2	2	-8	2
Q8N532		TUBA1C protein	2	8	-7.65	4
Q8N5S4		LOC401097 protein	3	5	-4.16667	5
Q8N6C5		Immunoglobulin superfamily member 1	2	2	-1.5	2
Q8N8X8		cDNA FLJ38717 fis, clone KIDNE2009647	2	2	-9.1	2
Q8NBH6		cDNA PSEC0266 fis, clone NT2RP3003649, highly similar to Homo sapiens fibulin-1D mRNA	6	12	-45.4	12
Q8NBM8		Prenylcysteine oxidase-like	2	2	-1.2	2
Q8NC51		Plasminogen activator inhibitor 1 RNA-binding protein	2	2	-1.2	2
Q8NCM8		Cytoplasmic dynein 2 heavy chain 1	2.33333	8	-3.15	2.66667
Q8NDA2		Hemicentin-2.	2	2	-1.7	2
Q8NDT2		Putative RNA-binding protein 15B	2.5	5	-1.15	2.5
Q8NDZ2		Uncharacterized protein C5orf25	2	2	-6.6	2
Q8NES3		Beta-1,3-N-acetylglucosaminyltransferase lunatic fringe	2	2	-8.3	2
Q8NEY1		Neuron navigator 1	2	2	-1.65	2
Q8NFW1		Collagen alpha-1(XXII) chain	2	2	-1.15	2
Q8NFY4		Semaphorin-6D	2	2	-2.65	2
Q8TDW7		Protocadherin Fat 3	2	5	-1.14	5
Q8TEJ3		SH3 domain-containing RING finger protein 3	2	2	-1.45	2
Q8WXD9		Caskin-1	2	2	-1.2	2
Q8WYQ9		Zinc finger CCHC domain-containing protein 14	2	2	-1.45	2
Q92545		Transmembrane protein 131	3	8	-1.73333	8
Q969S9		Ribosome-releasing factor 2, mitochondrial	2	2	-1.6	2
Q96B17		PPP1R9B protein	2	2	-2.05	2
Q96JH7		Deubiquitinating protein VCIP135	4	9	-3.8	9
Q96JP5		Zinc finger protein 91 homolog	2	2	-8.3	2
Q96K89		FIBULIN-1, ISOFORM D	2	2	-1.45	2
Q96KV7		WD repeat-containing protein 90	2	2	-1.4	2
Q96NT7		cDNA FLJ30095 fis, clone BNGH41000039, moderately similar to DYNEIN BETA CHAIN, CILIARY	2.5	5	-3.35	2.5
Q96QW8		FK506 binding protein 12-rapamycin associated protein 1	3	3	-8.6	3
Q96RR4		Calcium/calmodulin-dependent protein kinase kinase 2	2	3	-1.2	3
Q99973		Telomerase protein component 1	2	4	-1.2	4
Q9BWH6		RNA polymerase II-associated protein 1	2	2	-1.25	2
Q9BYB0		SH3 and multiple ankyrin repeat domains protein 3	2	2	-6.6	2
Q9BZA7		Protocadherin-11 X-linked	3	3	-7.9	3
Q9C0A1		Zinc finger homeobox protein 2	2	2	-1.5	2
Q9C0E2		Exportin-4	2	2	-1.1	2
Q9C0G6		Dynein heavy chain 6, axonemal	3	3	-1.23333	3
Q9H072		Putative uncharacterized protein DKFZp586J151	2	3	-5	3
Q9H2M3		Betaine--homocysteine S-methyltransferase 2	2	2	-8.4	2
Q9H2M9		Rab3 GTPase-activating protein non-catalytic subunit	3	3	-5.4	3
Q9H319		Desmin	6	9	-16.15	9
Q9H3S7		Tyrosine-protein phosphatase non-receptor type 23	2	3	-1.4	3
Q9H853		Putative tubulin-like protein alpha-4B	3	3	-11.2	3
Q9H9J4		Ubiquitin carboxyl-terminal hydrolase 42	2	3	-1.5	3
Q9HCE0		UPF0493 protein KIAA1632	2	2	-8	2
Q9HCK8		Chromodomain-helicase-DNA-binding protein 8	4	5	-6.95	5
Q9HDB7		NOVA2	2	2	-2.3	2
Q9NQC7		Probable ubiquitin carboxyl-terminal hydrolase CYLD	2	9	-1.46	9
Q9NQI0		Probable ATP-dependent RNA helicase DDX4	2	2	-7.5	2
Q9NR74		Adenylyl cyclase type VI	2	3	-1.2	3
Q9NTJ3		Structural maintenance of chromosomes protein 4	2	2	-10.2	2
Q9NX98		Oxysterol-binding protein	3	6	-3.2	6
Q9NZV5		Selenoprotein N	2	3	-1.8	3
Q9NZW5		MAGUK p55 subfamily member 6	2	2	-1.25	2
Q9P0A5		HSPC276	2	3	-1.16667	3
Q9P2J2		Protein turtle homolog A	2	2	-1.3	2
Q9P2P6		StAR-related lipid transfer protein 9	2	2	-2.1	2
Q9UDY2		Tight junction protein ZO-2	2	2	-2.15	2
Q9UFF3		Putative uncharacterized protein DKFZp434A0427	2	2	-1.65	2
Q9UI17		Dimethylglycine dehydrogenase, mitochondrial	2	2	-1.1	2
Q9UL70		Myosin-reactive immunoglobulin light chain variable region	3	37	-11.89	18.5
Q9UL81		Myosin-reactive immunoglobulin light chain variable region	2	3	-7.9	3
Q9ULD9		Zinc finger protein 608	2	4	-1.425	2
Q9ULI4		Kinesin-like protein KIF26A	2	2	-1.5	2
Q9UN79		Transcription factor SOX-13	2	2	-1.6	2
Q9UNF1		Melanoma-associated antigen D2	2	2	-1.45	2
Q9UPX8		SH3 and multiple ankyrin repeat domains protein 2	2	2	-1.75	2
Q9Y2J0		Rabphilin-3A	2	2	-6.6	2
Q9Y4G6		Talin-2	2	2	-1.05	2
